# Supplementary material for: Genomic Amplification of TBC1D31 Promotes Hepatocellular Carcinoma Through Reducing the Rab22A‐Mediated Endolysosomal Trafficking and Degradation of EGFR
Source: Adv Sci (Weinh). 2024 Aug 29;11(40):2405459. doi: 10.1002/advs.202405459 (PMC11516053; doi:10.1002/advs.202405459)
Supplement: Supplementary file 2 — Supporting Information Tables [file ADVS-11-2405459-s001.xlsx]

## Sheet: S1
Table S1. Summary of the transcriptomic and genomic datasets from the six discovery cohorts.
Cohorts	mRNA expression profiles datasets						Genomic copy number datasets					Follow-up information
	Accession IDs	Sources	Platforms	No. of HCCs	No. of HBV-related HCCs		Accession IDs	Sources	Platforms	No. of HCCs
DISC1	GSE84006	GEO	Affymetrix Human Exon 1.0 ST Array	31	31		GSE109360	GEO	Affymetrix SNP 6.0	31		NA
DISC2	GSE25097	GEO	Rosetta/Merck Human RSTA Affymetrix 1.0 microarray	243	243a		NA	NA	NA	NA		NA
DISC3	GSE22058	GEO	Rosetta/Merck Human RSTA Custom Affymetrix 1.0 microarray	96	96a		NA	NA	NA	NA		NA
DISC4	GSE14520	GEO	Affymetrix Human Genome U133A 2.0 Array	247	208		GSE14322	GEO	CGH	64		Available
DISC5	GSE36376	GEO	Illumina HumanHT-12 V4.0 expression beadchip	240	123		NA	NA	NA	NA		Available
DISC6	TCGA-LIHC	TCGA	RNA-seq	374	113		TCGA	TCGA	Affymetrix SNP 6.0	349		Available
A total of six publicly available gene expression profile datasets of HCC cohorts were obtained from the GEO database: GSE84006 (designated as DISC1, generated by our previous study), GSE25097 (DISC2), GSE22058 (DISC3), GSE14520 (DISC4), GSE36376 (DISC5) and TCGA data portal (TCGA-LIHC, Mar 31, 2015; DISC6). For each of the GEO gene expression profile data set, we only remained the probes that we…

## Sheet: S2
Table S2. Significant focal CNAs identiﬁed by ACE analyses in the discovery cohorts.
No.	Types	Chr. (cytobands)	Start (bp)a	End (bp)a	Sizes (Mb)	No. of genes
1	Amplification	1q21.2-q21.3	149235924	149938183	0.7	22
2	Amplification	1q21.3-q22	152186771	154484467	2.3	63
3	Amplification	1q32.3-q41	210275541	216684584	6.4	23
4	Amplification	1q41-q42.12	221460783	224326326	2.9	17
5	Amplification	1q42.13-q42.2	226741690	231012715	4.3	25
6	Amplification	8q24.13	124154100	126060811	1.9	16
7	Amplification	8q24.3	144765930	145589261	0.8	26
8	Amplification	20q11.21-q11.22	30061905	32363269	2.3	23
9	Deletion	4q13.2-q13.3	68858699	71267412	2.4	20
10	Deletion	4q21.3-q23	88075177	101010369	12.9	44
11	Deletion	4q25	109188149	113410660	4.2	17
12	Deletion	4q31.3-q32.3	153766715	169638213	15.9	44
13	Deletion	8p21.3-p21.2	22492198	27392730	4.9	36
14	Deletion	12p13.31-p13.2	8984223	10767220	1.8	24
15	Deletion	16q12.2-q13	54100413	55777477	1.7	27
aGenomic loci determined using the UCSC Genome Browser website (NCBI36/hg18). The Analysis of CNAs by Expression data (ACE) method was employed to the normalized gene expression datasets of HCC tumor tissues and non-tumor liver tissues from the six discovery cohorts. For detection of significant CNAs in HCC, paired t statistic was used to compute the neighborhood scores (NSs) by comparing the sig…

## Sheet: S3
Table S3. Survival analyses of the 15 significant focal CNAs in three discovery cohorts.
No.	Types	Chr. (cytobands)		DISC4 cohort (n = 208)						DISC5 cohort (n = 123)						DISC6 cohort (n = 113)
				OSa			DFSb			OSa			DFSb			OSa			DFSb
				HR (95% CI)	P		HR (95% CI)	P		HR (95% CI)	P		HR (95% CI)	P		HR (95% CI)	P		HR (95% CI)	P
1	Amplification	1q21.2-q21.3		1.36 (0.86−2.16)	0.19		1.27 (0.86−1.88)	0.24		1.39 (0.76−2.54)	0.28		1.09 (0.66−1.82)	0.7		1.50 (0.79−2.84)	0.21		1.74 (0.98−3.07)	0.053
2	Amplification	1q21.3-q22		1.24 (0.77−1.99)	0.37		1.14 (0.76−1.70)	0.53		1.70 (0.95−3.05)	0.071		0.99 (0.59−1.66)	0.97		1.44 (0.77−2.69)	0.25		1.78 (1.03−3.08)	0.035
3	Amplification	1q32.3-q41		1.23 (0.76−1.97)	0.4		1.00 (0.66−1.50)	1		0.74 (0.37−1.47)	0.38		0.80 (0.48−1.35)	0.4		1.16 (0.60−2.26)	0.66		1.76 (1.00−3.08)	0.046
4	Amplification	1q41-q42.12		1.30 (0.81−2.08)	0.27		1.08 (0.72−1.62)	0.7		0.53 (0.25−1.13)	0.1		0.85 (0.51−1.40)	0.5		1.36 (0.70−2.62)	0.36		3.12 (1.79−5.44)	2.6e-05
5	Amplification	1q42.13-q42.2		1.49 (0.94−2.36)	0.085		1.38 (0.93−2.03)	0.11		0.52 (0.24−1.10)	0.083		0.76 (0.45−1.28)	0.3		1.04 (0.54−2.03)	0.9		1.21 (0.68−2.17)	0.51
6	Amplification	8q24.13		1.88 (1.18-3.00)	0.0077		1.71 (1.15-2.54)	0.0078		1.71 (1.15-2.54)	0.009		1.36 (0.73−2.53)	0.3		2.37 (1.42−4.29)	0.0041		1.77 (1.03−3.05)	0.04
7	Amplification	8q24.3		1.54 (0.96−2.46)	0.069		1.52 (1.02−2.27)	0.038		1.55 (0.86−2.81)	0.14		1.12 (0.67−1.86)	0.7		1.52 (0.82−2.81)	0.18		1.10 (0.61−1.98)	0.76
8	Amplification	20q11.21-q11.22		1.11 (0.68−1.82)	0.67		0.92 (0.60−1.41)	0.71		1.21 (0.66−2.24)	0.54		0.90 (0.54−1.51)	0.7		1.07 (0.57−2.03)	0.82		1.46 (0.85−2.51)	0.17
9	Deletion	4q13.2-q13.3		1.64 (1.04−2.60)	0.03		1.26 (0.84−1.88)	0.26		1.56 (0.87−2.83)	0.14		1.20 (0.73−1.98)	0.5		0.65 (0.31−1.36)	0.25		0.95 (0.53−1.72)	0.87
10	Deletion	4q21.3-q23		1.35 (0.85−2.16)	0.2		1.28 (0.86−1.90)	0.23		1.95 (1.10−3.46)	0.021		1.44 (0.87−2.38)	0.2		1.85 (1.00−3.41)	0.047		1.91 (1.07−3.41)	0.025
11	Deletion	4q25		0.70 (0.41−1.20)	0.19		0.96 (0.63−1.45)	0.84		1.07 (0.58−1.98)	0.83		0.80 (0.48−1.36)	0.4		1.20 (0.63−2.30)	0.58		1.18 (0.64−2.16)	0.6
12	Deletion	4q31.3-q32.3		1.57 (0.98−2.51)	0.057		1.22 (0.81−1.83)	0.35		1.57 (0.87−2.84)	0.13		1.25 (0.76−2.06)	0.4		1.08 (0.56−2.11)	0.82		1.45 (0.83−2.53)	0.19
13	Deletion	8p21.3-p21.2		0.94 (0.57−1.55)	0.8		1.07 (0.71−1.62)	0.74		0.69 (0.35−1.38)	0.29		0.76 (0.44−1.30)	0.3		1.49 (0.81−2.75)	0.2		1.10 (0.62−1.96)	0.74
14	Deletion	12p13.31-p13.2		1.17 (0.73−1.90)	0.51		1.12 (0.75−1.69)	0.57		1.48 (0.82−2.67)	0.19		1.17 (0.70−1.94)	0.6		3.21 (1.72−6.01)	0.00011		3.63 (2.02−6.51)	4.3e-06
15	Deletion	16q12.2-q13		1.22 (0.76−1.97)	0.42		1.20 (0.80−1.80)	0.37		1.04 (0.55−1.94)	0.91		0.97 (0.58−1.62)	0.9		1.36 (0.73−2.51)	0.33		1.72 (0.97−3.04)	0.058
aOS or bDFS analyses of HCC patients based on copy number status determined by neighborhood scores (NSs). For detection of copy number status of each candidate genomic locus in a single sample, z-score was used to compute the NS between the tumor sample and all non-tumor samples. HRs with 95% CIs were calculated by Cox proportional hazards regression analysis. P values were assessed by log-rank t…

## Sheet: S4
Table S4. Major demographic and clinical characteristics of HCC patients in the validation (VALI) cohort.
Samples	Genders	Ages (>/<= 50 years)	Serum ALT (>/<= 50 U/L)	Serum AFP (>/<= 200 ng/mL)	Cirrhosis	Tumor sizes (>/<= 5 cm)	No. of nodules	TNM stages	Tumor capsule	Vascular invasion	Survival status	Survival time (months)	Recurrence status	Recurrence time (months)		Relative copy numbers of genes within 8q24.13a					IHC scores of proteinsb
																C8orf76	ATAD2	NDUFB9	Average		TBC1D31	EGFR	p-EGFR	p-ERK	p-AKT
HCC001	Male	Old	Low	Low	Positive	Small	Single	I-II	Positive	Negative	0	9	0	9		5.48	6.68	6.76	6.30667		5.5	7	3	5	8
HCC002	Male	Old	Low	High	Negative	Large	Single	NA	Positive	Negative	1	31	1	31		3.03	3.26	5.29	3.86		5	8	3	5	9
HCC003	Male	Old	NA	NA	NA	NA	NA	I-II	NA	NA	0	35	1	17		2.97	2.93	3.61	3.17		0	9	4	5	8
HCC004	Male	Old	NA	NA	NA	NA	NA	I-II	NA	NA	1	15	1	15		2.38	3.25	3.75	3.12667		5	9	3	5	9
HCC005	Male	Young	NA	NA	NA	NA	NA	NA	NA	NA	1	6	1	6		2.73	2.79	3.63	3.05		7	9	3	0	8
HCC006	Male	Old	High	Low	Negative	Large	Multiple	III-IV	Positive	Positive	1	26	1	26		2.61	3.1	3.24	2.98333		5	7	3	6.5	7
HCC007	Male	Old	NA	NA	NA	NA	NA	I-II	NA	NA	1	31	1	3		2.55	3.06	3.24	2.95		6	9	4	5	4
HCC008	Male	Old	High	High	Negative	NA	NA	NA	Positive	Negative	0	6	0	6		2.82	2.8	2.72	2.78		5	9	3	7	9
HCC009	Male	Young	High	Low	Positive	Large	Single	I-II	Positive	Positive	0	10	0	10		2.63	2.12	3.33	2.69333		6.5	8	4	6	8
HCC010	Male	Old	NA	NA	NA	NA	NA	III-IV	NA	NA	0	30	0	30		2.05	2.77	2.97	2.59667		7	9	3	6	9
HCC011	Male	Young	Low	Low	Negative	Large	NA	I-II	Negative	Positive	0	9	1	0		2.95	2.42	2.38	2.58333		4.5	8	7	7	6
HCC012	Male	Young	Low	Low	Positive	Large	NA	I-II	Positive	Positive	1	10	1	2		2.61	2.72	2.31	2.54667		4.5	7	2.5	3.5	9
HCC013	Male	Old	Low	Low	Negative	Large	Single	I-II	NA	Negative	0	62	0	62		2.1	2.87	2.49	2.48667		4	4	3	8	4
HCC014	Male	Young	NA	NA	NA	NA	NA	I-II	NA	NA	0	31	0	31		2.21	2.81	2.39	2.47		5	9	4	6.5	8
HCC015	Male	Old	NA	NA	NA	NA	NA	I-II	NA	NA	0	31	0	31		1.89	2.54	2.56	2.33		5	9	3	5	9
HCC016	Male	Old	Low	Low	Negative	Large	Multiple	III-IV	Positive	Negative	0	2	0	2		2.36	2.14	2.38	2.29333		5.5	7	3	9	7
HCC017	Male	Young	High	Low	NA	Large	NA	I-II	Positive	Negative	0	37	0	37		2.18	2.37	2.22	2.25667		5	7	4	5	9
HCC018	Male	Old	Low	High	Negative	Small	NA	I-II	Negative	Positive	0	9	0	9		1.76	2.36	2.56	2.22667		7	9	5	3.5	8
HCC019	Male	Old	Low	Low	Positive	Small	Single	I-II	NA	NA	0	50	0	50		2.36	2	2.16	2.17333		6.5	5	7	7	8
HCC020	Male	Young	Low	Low	Negative	Small	Single	III-IV	Negative	Positive	0	3	0	3		1.88	1.95	2.42	2.08333		6	8	3	5	9
HCC021	Male	Young	Low	High	Positive	Large	Single	I-II	NA	Negative	0	21	0	21		2.07	1.88	2.23	2.06		6.5	9	3	8	9
HCC022	Male	Young	NA	NA	NA	NA	NA	III-IV	NA	NA	1	12	1	12		1.97	1.99	2.2	2.05333		6	9	2.5	4	5
HCC023	Male	Young	Low	High	Negative	Large	NA	I-II	Positive	Positive	0	31	0	31		1.75	2.15	2.23	2.04333		4.5	7	4	4.5	9
HCC024	Male	Old	Low	High	Positive	Large	Single	I-II	NA	Negative	1	14	1	14		1.73	2.23	1.97	1.97667		5.5	5	5	7	0
HCC025	Male	Young	NA	NA	NA	NA	NA	I-II	NA	NA	1	29	1	25		1.81	1.9	2.16	1.95667		6.5	8	3	5	8
HCC026	Male	Old	NA	Low	Positive	Large	Single	I-II	NA	Negative	0	29	0	29		2.41	1.95	1.49	1.95		6	7	5	3.5	7
HCC027	Male	Young	High	High	Positive	Small	Single	I-II	NA	Positive	1	33	1	33		2.42	1.53	1.84	1.93		7	8	5	5	9
HCC028	Male	Old	NA	NA	NA	NA	NA	III-IV	NA	NA	1	19	1	19		1.85	1.92	1.98	1.91667		5.5	9	4	6	9
HCC029	Male	Young	High	High	Negative	Large	NA	NA	Positive	Negative	1	3	1	3		1.78	1.95	1.99	1.90667		6	8	3	6	6
HCC030	Female	Old	NA	NA	NA	NA	NA	I-II	NA	NA	0	29	0	29		1.34	2.27	2.09	1.9		5	9	3	4	9
HCC031	Male	Old	Low	High	Negative	Small	Single	NA	Positive	Negative	1	22	1	22		1.94	1.81	1.82	1.85667		4.5	8	5	5	8
HCC032	Male	Old	Low	Low	Negative	Large	Single	I-II	Positive	Negative	0	54	0	54		1.55	1.54	2.46	1.85		0	8	3	0	0
HCC033	Male	Young	High	Low	Negative	Small	Multiple	I-II	Negative	Positive	0	27	1	15		1.96	1.67	1.88	1.83667		0	5	3	0	6
HCC034	Male	Old	High	High	Positive	Large	Multiple	NA	NA	NA	1	57	1	6		1.58	1.94	1.95	1.82333		5.5	5	3	9	8
HCC035	Male	Young	Low	High	Negative	Large	NA	I-II	Positive	Positive	1	5	1	5		1.66	1.92	1.83	1.80333		4.5	8	3	5	7
HCC036	Male	Young	Low	High	Positive	Large	Single	I-II	Negative	Negative	0	11	0	11		1.82	1.87	1.66	1.78333		0	7	3	6.5	9
HCC037	Male	Young	Low	Low	Negative	Small	NA	NA	Positive	Negative	1	10	1	10		1.62	1.79	1.86	1.75667		6.5	7	4	6.5	9
HCC038	Male	Old	NA	NA	NA	NA	NA	I-II	NA	NA	0	32	0	32		2.07	1.57	1.61	1.75		7	9	3	7	9
HCC039	Male	Old	Low	High	Negative	Large	Single	III-IV	Negative	Negative	1	25	1	25		2.08	1.51	1.65	1.74667		7	7	4	4	0
HCC040	Male	Old	NA	NA	NA	NA	NA	I-II	NA	NA	1	17	1	13		1.6	1.76	1.77	1.71		4.5	8	4	5	9
HCC041	Female	Young	Low	High	Positive	Large	Multiple	III-IV	Negative	Positive	1	3	1	1		1.63	1.52	1.88	1.67667		5	5	4	5	7
HCC042	Male	Young	Low	High	Negative	Large	Single	I-II	Positive	Negative	0	8	1	6		1.86	1.58	1.56	1.66667		6.5	7	4	5	7
HCC043	Male	Young	Low	High	Negative	Large	Single	I-II	Negative	Negative	0	62	0	62		1.64	1.68	1.62	1.64667		4	5	4	6	0
HCC044	Male	Old	Low	Low	NA	Large	NA	I-II	Positive	Positive	1	23	1	23		1.48	1.78	1.67	1.64333		7	7	6	4	9
HCC045	Male	Young	High	Low	Positive	Large	NA	III-IV	Positive	Negative	1	3	1	3		1.54	1.78	1.57	1.63		7	9	4	6.5	9
HCC046	Male	Young	High	High	Positive	Large	Single	NA	Positive	Negative	1	6	1	6		1.63	1.67	1.59	1.63		6	9	3	6	9
HCC047	Male	Young	Low	Low	Negative	Small	NA	I-II	Positive	Positive	0	30	0	30		1.47	1.88	1.44	1.59667		5	8	6	5	7
HCC048	Male	Old	High	High	Positive	Small	Multiple	I-II	Negative	Positive	1	25	1	25		1.86	1.36	1.52	1.58		6	7	4	4.5	8
HCC049	Male	Young	Low	High	Positive	Large	NA	I-II	Positive	Negative	1	13	1	2		1.46	1.71	1.48	1.55		7	9	3	3.5	9
HCC050	Female	Young	High	High	Positive	Large	Multiple	III-IV	Negative	Positive	1	9	1	9		1.71	1.49	1.41	1.53667		7	9	6	3.5	7
HCC051	Male	Young	Low	High	Positive	Large	Single	I-II	Negative	Positive	0	11	0	11		1.42	1.65	1.5	1.52333		6	6	5	0	8
HCC052	Female	Old	High	Low	Negative	Small	NA	NA	Positive	Negative	1	5	1	5		1.41	1.49	1.63	1.51		5	9	3	6	9
HCC053	Male	Young	High	High	Negative	Large	Single	I-II	NA	Negative	0	4	0	4		1.92	1.24	1.31	1.49		0	7	3	6	8
HCC054	Male	Young	NA	High	Negative	Large	Single	I-II	NA	Negative	0	29	0	29		1.59	1.59	1.29	1.49		4.5	2.5	3	5	7
HCC055	Male	Young	NA	NA	NA	NA	NA	III-IV	NA	NA	1	6	1	6		1.27	1.54	1.66	1.49		7	9	4	4.5	8
HCC056	Male	Young	High	High	Positive	Small	Single	I-II	Negative	Positive	0	58	1	23		1.33	1.56	1.55	1.48		0	5	3	0	4
HCC057	Male	Young	High	High	NA	Small	NA	NA	Positive	Negative	0	19	0	19		1.5	1.27	1.62	1.46333		0	0	3	7	0
HCC058	Male	Old	High	Low	Negative	Small	NA	I-II	Negative	Negative	1	8	1	4		1.84	1.1	1.45	1.46333		6	6	5	3.5	8
HCC059	Male	Old	High	High	Negative	Large	Multiple	I-II	NA	Positive	0	35	0	35		1.22	1.58	1.55	1.45		3.5	5	3	7	7
HCC060	Male	Young	High	High	Negative	Large	NA	NA	Positive	Negative	1	13	1	13		1.79	0.99	1.56	1.44667		5	8	4	5	6
HCC061	Male	Young	Low	Low	Positive	Small	Single	I-II	NA	Negative	0	18	1	12		1.55	1.44	1.31	1.43333		6	8	3	5	8
HCC062	Male	Old	High	Low	Negative	Large	Single	I-II	Positive	Negative	1	13	1	13		1.28	1.15	1.87	1.43333		4	6	4	9	0
HCC063	Male	Young	NA	High	Negative	NA	Single	III-IV	NA	Positive	1	4	1	2		1.51	1.3	1.48	1.43		6	6	NA	6	8
HCC064	Male	Young	Low	Low	Positive	Large	Multiple	III-IV	Negative	Negative	0	10	0	10		1.52	1.34	1.42	1.42667		6	9	6	7	8
HCC065	Male	Old	High	Low	Positive	Small	Multiple	I-II	Negative	Positive	1	16	1	16		1.18	1.42	1.65	1.41667		6	7	3	4	5
HCC066	Male	Old	NA	NA	NA	NA	NA	I-II	NA	NA	1	18	1	18		1.28	1.19	1.77	1.41333		6	9	4	8	8
HCC067	Male	Old	NA	NA	NA	NA	NA	I-II	NA	NA	0	31	0	31		1.29	1.38	1.56	1.41		6	7	4	5	7
HCC068	Male	Old	NA	NA	NA	NA	NA	I-II	NA	NA	0	34	1	30		1.4	1.46	1.36	1.40667		5	9	4	6.5	8
HCC069	Male	Young	Low	Low	Negative	Large	Single	I-II	Positive	Positive	0	11	1	10		1.35	1.21	1.63	1.39667		6.5	9	NA	7	9
HCC070	Female	Old	Low	High	Negative	Large	NA	I-II	Positive	Positive	0	39	0	39		1.43	1.28	1.45	1.38667		0	7	6	7	7
HCC071	Male	Young	NA	NA	NA	NA	NA	I-II	NA	NA	0	31	0	31		1.21	1.49	1.47	1.39		5	9	3	7	6
HCC072	Male	Old	High	Low	Negative	Small	Single	I-II	Positive	Negative	1	17	1	1		1.53	1.27	1.37	1.39		5.5	7	3	4	9
HCC073	Male	Old	Low	Low	Negative	Small	Single	I-II	Negative	Negative	0	41	0	41		1.49	1.24	1.43	1.38667		7	6	5	7.5	8
HCC074	Male	Young	NA	High	Negative	Large	Single	I-II	NA	Negative	1	15	1	2		1.7	1.31	1.09	1.36667		7	9	NA	6	9
HCC075	Male	Old	NA	NA	NA	NA	NA	NA	NA	NA	1	2	1	2		1.14	1.23	1.69	1.35333		6	9	3	6	9
HCC076	Male	Old	Low	High	Positive	Small	Multiple	I-II	Negative	Positive	1	8	1	8		1.27	1.37	1.41	1.35		6.5	9	3	6	8
HCC077	Male	Old	High	Low	Positive	Small	Single	I-II	Positive	Negative	0	50	0	50		1.1	1.39	1.55	1.34667		0	6	3	0	7
HCC078	Male	Young	Low	High	Negative	Large	Single	NA	Positive	Negative	0	20	0	20		1.1	1.35	1.49	1.31333		5	9	3	5	8
HCC079	Male	Young	NA	NA	NA	NA	NA	NA	NA	NA	0	23	0	23		1.08	1.29	1.57	1.31333		7.5	8	3	4	9
HCC080	Male	Old	High	Low	Negative	Large	Single	I-II	NA	Negative	1	27	1	27		1.37	1.18	1.37	1.30667		4	6	3	7	8
HCC081	Male	Young	NA	High	Negative	NA	Single	I-II	NA	Negative	0	29	1	7		1.19	1.15	1.57	1.30333		5	7	5	5	9
HCC082	Male	Young	High	Low	Negative	Small	NA	NA	Positive	Negative	0	31	0	31		1.07	1.47	1.24	1.26		5	9	3	6.5	9
HCC083	Male	Old	NA	Low	Negative	Large	Single	I-II	NA	Negative	0	29	0	29		1.05	1.24	1.45	1.24667		6	6	6	7	9
HCC084	Male	Old	Low	Low	Negative	Large	NA	III-IV	Positive	Positive	1	23	1	23		0.45	1.33	1.94	1.24		4	NA	4	5	8
HCC085	Male	Old	High	Low	Positive	Small	Single	I-II	NA	Negative	0	11	0	11		1.58	1.04	1.1	1.24		5	8	3	4	9
HCC086	Male	Old	NA	NA	NA	NA	NA	I-II	NA	NA	1	30	1	30		0.92	1.16	1.63	1.23667		7	9	3	5	9
HCC087	Male	Old	Low	Low	Negative	Small	Single	I-II	NA	Negative	1	49	1	49		1.38	1.11	1.15	1.21333		5	8	3	6	8
HCC088	Male	Young	NA	Low	Negative	Large	Multiple	I-II	NA	Negative	1	25	1	25		0.98	1.33	1.32	1.21		7	6	7	5	9
HCC089	Male	Old	NA	NA	NA	NA	NA	NA	NA	NA	0	13	0	13		1.08	1.16	1.36	1.2		0	9	3	5	8
HCC090	Female	Young	Low	High	Negative	Small	NA	NA	Positive	Negative	0	18	0	18		1.31	1.27	1.01	1.19667		4	8	3	6	7
HCC091	Male	Old	High	Low	Positive	Small	NA	I-II	Negative	Positive	0	9	0	9		0.93	1.25	1.38	1.18667		6	6	6	7	9
HCC092	Male	Old	NA	Low	Negative	Small	Single	I-II	NA	Negative	0	29	0	29		0.91	0.95	1.7	1.18667		7	9	6	5	7
HCC093	Male	Old	Low	Low	Positive	Small	NA	I-II	Negative	Negative	0	30	0	30		1.18	1.12	1.25	1.18333		5	6	6	4.5	9
HCC094	Male	Young	NA	NA	NA	NA	NA	III-IV	NA	NA	1	18	1	18		1.11	1.16	1.27	1.18		6	0	4	7.5	9
HCC095	Male	Old	NA	High	Negative	Small	Multiple	I-II	NA	Negative	0	35	0	35		1.07	1.04	1.4	1.17		4.5	5	NA	3.5	8
HCC096	Male	Young	Low	Low	Negative	Large	Single	I-II	NA	Negative	0	8	0	8		1.16	1.07	1.27	1.16667		6.5	5	5	7	8
HCC097	Male	Old	Low	High	Positive	Large	NA	III-IV	Negative	Positive	1	7	1	1		0.89	1.01	1.56	1.15333		6	6	3	5	8
HCC098	Male	Old	Low	Low	Positive	Small	NA	I-II	Negative	Negative	0	29	0	29		1.18	1.01	1.22	1.13667		3.5	8	3	3.5	8
HCC099	Male	Young	Low	High	Negative	Small	NA	I-II	Positive	Negative	0	8	0	8		0.86	1.07	1.48	1.13667		5	9	5	4	9
HCC100	Male	Young	High	Low	Negative	Small	NA	I-II	Negative	Positive	0	8	0	8		1.1	1.19	1.05	1.11333		7.5	7	6	6	9
HCC101	Male	Old	Low	Low	Positive	Large	Single	I-II	Positive	Negative	1	20	1	20		1.18	0.98	1.17	1.11		0	8	2.5	0	0
HCC102	Female	Old	Low	Low	Positive	Large	Single	I-II	NA	Negative	0	44	0	44		0.79	0.94	1.56	1.09667		5	7	3	0	9
HCC103	Male	Young	High	Low	Positive	Large	Single	III-IV	Positive	Positive	0	33	0	33		0.92	1.06	1.29	1.09		4.5	4	4	5	7
HCC104	Male	Young	High	High	Negative	Large	NA	NA	Positive	Negative	1	11	1	11		1.01	1.11	1.1	1.07333		6	9	3	6.5	8
HCC105	Female	Old	High	High	Positive	Large	Multiple	III-IV	Positive	Negative	0	29	0	29		0.95	1.17	1.09	1.07		0	5	2.5	0	8
HCC106	Male	Young	Low	Low	Negative	Small	Single	I-II	Positive	Negative	0	52	0	52		1.05	0.98	1.17	1.06667		6	6	3	0	0
HCC107	Female	Young	High	High	Negative	Small	Single	NA	Positive	Negative	1	17	1	13		0.9	1.19	1.1	1.06333		5	9	3	6	9
HCC108	Female	Old	Low	Low	Negative	Small	NA	I-II	Positive	Negative	0	37	0	37		0.94	1.21	1.02	1.05667		5	7	4	4.5	7
HCC109	Male	Old	NA	Low	Positive	Large	Multiple	III-IV	NA	Positive	0	29	0	29		0.93	1.1	1.13	1.05333		5	7	4	5	9
HCC110	Male	Old	Low	High	Positive	Large	Single	I-II	Negative	Negative	0	41	0	41		0.62	1	1.53	1.05		5	9	2.5	4	7
HCC111	Male	Old	NA	Low	Positive	Small	Single	I-II	NA	Negative	0	35	0	35		1.41	0.75	0.97	1.04333		6	6	NA	4.5	9
HCC112	Male	Young	NA	NA	NA	NA	NA	I-II	NA	NA	1	26	1	26		1.03	0.95	1.14	1.04		5	9	3	5	9
HCC113	Male	Young	Low	Low	Negative	Small	Single	I-II	Positive	Negative	0	36	0	36		0.56	1.07	1.5	1.04333		0	9	1.5	7	NA
HCC114	Female	Young	Low	High	Negative	Large	Multiple	III-IV	NA	Negative	1	43	1	43		1.02	0.98	1.09	1.03		0	7	6	4	7
HCC115	Male	Old	NA	Low	Negative	Large	Single	III-IV	NA	Positive	1	4	1	3		0.74	1.2	1.15	1.03		5.5	7	4	6	9
HCC116	Male	Old	High	High	Positive	Small	Multiple	I-II	Negative	Negative	1	21	1	21		1.06	0.98	1.05	1.03		7	7	3	0	8
HCC117	Male	Young	High	Low	Positive	NA	NA	NA	Positive	Negative	1	4	1	4		1.03	0.86	1.18	1.02333		6	7	4	7	9
HCC118	Male	Young	Low	Low	Negative	Small	Single	I-II	NA	Negative	0	23	0	23		0.54	1.02	1.45	1.00333		6	6	5	7	9
HCC119	Male	Old	Low	Low	Positive	Large	Single	III-IV	Negative	Positive	1	14	1	14		0.84	0.98	1.17	0.996667		5	7	3	7	9
HCC120	Male	Young	High	High	Positive	Large	Single	III-IV	NA	NA	0	30	1	7		0.87	0.97	1.14	0.993333		0	5	3	7	0
HCC121	Male	Old	NA	NA	NA	NA	NA	NA	NA	NA	0	15	0	15		1.05	0.9	1	0.983333		6.5	9	4	6	9
HCC122	Female	Old	Low	High	Negative	Small	NA	I-II	Negative	Positive	0	9	0	9		0.79	1.06	1.09	0.98		5	9	4	6.5	9
HCC123	Male	Young	NA	High	Negative	Small	Multiple	I-II	NA	Negative	0	31	1	3		1.04	0.96	0.87	0.956667		0	NA	NA	3.5	8
HCC124	Male	Young	NA	High	Negative	Large	Single	I-II	NA	Negative	1	21	1	2		0.82	1.1	0.95	0.956667		3.5	2	NA	3.5	7
HCC125	Male	Young	NA	NA	NA	NA	NA	NA	NA	NA	0	21	0	21		0.69	0.9	1.27	0.953333		6.5	9	4	8	0
HCC126	Male	Old	High	High	Negative	Large	NA	I-II	Negative	Negative	0	39	0	39		0.89	0.99	0.97	0.95		7	7	5	8	7
HCC127	Female	Old	Low	High	Positive	Large	Single	I-II	Positive	Positive	0	55	0	55		0.9	0.82	1.12	0.946667		0	7	2.5	0	0
HCC128	Male	Old	Low	Low	Negative	Large	Single	I-II	Negative	Negative	1	15	1	15		0.96	0.92	0.96	0.946667		0	6	2.5	4	6
HCC129	Male	Young	Low	High	Positive	Large	Single	III-IV	Negative	Positive	1	2	1	1		0.94	0.81	1.09	0.946667		6	4	4	5	8
HCC130	Male	Old	Low	High	Negative	Large	Multiple	I-II	Positive	Positive	1	21	1	17		0.86	0.89	1.07	0.94		0	8	3	0	6
HCC131	Male	Young	Low	Low	Positive	Large	Single	I-II	Positive	Negative	0	51	0	51		0.86	0.9	1.01	0.923333		0	6	3	0	4
HCC132	Male	Young	Low	Low	Negative	Large	Single	III-IV	Positive	Negative	0	36	0	36		0.37	1.07	1.33	0.923333		4.5	8	4	5	6
HCC133	Male	Young	Low	High	Positive	Small	Single	I-II	NA	Positive	1	2	1	2		1.09	0.93	0.73	0.916667		4	8	3	8	8
HCC134	Female	Old	NA	NA	NA	NA	NA	NA	NA	NA	0	18	0	18		1.07	0.87	0.75	0.896667		5.5	9	3	5	7
HCC135	Male	Young	NA	Low	Negative	Large	Single	III-IV	NA	Positive	0	30	0	30		0.91	0.92	0.86	0.896667		7	9	NA	7	7
HCC136	Female	Young	Low	High	Negative	Large	Multiple	III-IV	Positive	Positive	1	13	1	13		0.8	0.73	1.13	0.886667		0	7	4	4	9
HCC137	Female	Old	Low	Low	Positive	Small	NA	III-IV	Positive	Negative	0	36	0	36		0.74	0.91	1.01	0.886667		6	6	4	3.5	7
HCC138	Male	Young	High	High	Negative	Small	Single	I-II	Positive	Negative	0	43	0	43		0.68	1.1	0.88	0.886667		3.5	8	1.5	4.5	8
HCC139	Male	Old	High	High	Negative	Large	Multiple	III-IV	NA	Negative	0	15	0	15		0.73	0.88	1.04	0.883333		5.5	5	3	7	6
HCC140	Male	Young	NA	NA	NA	NA	NA	NA	NA	NA	0	23	0	23		0.83	0.86	0.94	0.876667		0	8	4	6	8
HCC141	Female	Young	NA	Low	Positive	Small	Single	I-II	NA	Negative	0	29	0	29		0.82	0.77	1.01	0.866667		7	9	4	4.5	8
HCC142	Female	Old	Low	Low	Positive	Small	NA	I-II	Negative	Positive	0	39	0	39		0.72	0.84	1.03	0.863333		0	8	7	0	8
HCC143	Male	Young	NA	Low	Positive	Large	Single	I-II	NA	Negative	0	30	0	30		0.84	0.66	1.09	0.863333		7	6	NA	6	8
HCC144	Male	Old	NA	Low	Negative	Large	Single	I-II	NA	Negative	0	35	0	35		0.9	0.7	0.93	0.843333		4.5	9	NA	4.5	7
HCC145	Male	Old	Low	Low	Positive	Small	Single	I-II	Positive	Negative	0	40	0	40		0.57	0.95	1.01	0.843333		5	8	4	3.5	6
HCC146	Male	Old	NA	NA	NA	NA	NA	I-II	NA	NA	0	32	0	32		0.73	0.92	0.88	0.843333		5	9	3	7	9
HCC147	Male	Young	NA	High	Positive	Large	Single	I-II	NA	Negative	0	35	1	3		0.91	0.74	0.87	0.84		3.5	8	NA	6	9
HCC148	Male	Old	Low	Low	Positive	Small	Multiple	I-II	Positive	Negative	0	51	0	51		0.72	0.87	0.92	0.836667		0	8	2.5	0	0
HCC149	Male	Old	High	Low	Positive	Large	Single	I-II	Positive	Negative	0	37	0	37		0.58	1	0.91	0.83		3.5	8	5	4.5	7
HCC150	Male	Young	Low	Low	Positive	Small	Single	I-II	Positive	Negative	0	19	0	19		0.81	0.8	0.88	0.83		4	7	3	6.5	9
HCC151	Male	Young	NA	Low	Positive	NA	Single	III-IV	NA	Negative	1	9	1	9		0.7	0.75	0.92	0.79		5	9	3	4.5	9
HCC152	Male	Old	NA	NA	NA	NA	NA	I-II	NA	NA	0	34	0	34		0.7	0.75	0.92	0.79		6	9	3	6	9
HCC153	Male	Old	High	High	Positive	Small	Multiple	III-IV	NA	Positive	0	35	1	11		0.76	0.85	0.76	0.79		6	9	3	5	9
HCC154	Male	Old	Low	Low	Negative	Large	Single	I-II	Positive	Negative	0	36	0	36		0.75	0.8	0.96	0.836667		4	4	5	5	7
HCC155	Male	Young	NA	Low	Negative	Large	Single	I-II	NA	Negative	0	29	0	29		0.73	0.83	0.75	0.77		6	6	4	3.5	8
HCC156	Female	Young	Low	Low	Negative	Small	Single	I-II	Positive	Negative	0	54	1	24		0.71	0.75	0.81	0.756667		0	7	2.5	0	4
HCC157	Female	Old	Low	Low	Positive	Small	Single	I-II	Positive	Negative	0	41	0	41		0.71	0.73	0.83	0.756667		0	NA	3	2.5	9
HCC158	Male	Old	Low	High	Negative	Large	Single	I-II	Negative	Negative	0	13	0	13		0.78	0.79	0.92	0.83		0	NA	NA	5	NA
HCC159	Female	Young	Low	Low	Negative	Small	NA	NA	Positive	NA	0	31	0	31		0.7	0.81	0.74	0.75		0	8	3	4	9
HCC160	Male	Young	Low	High	Positive	Large	Multiple	III-IV	Negative	Negative	0	58	0	58		0.61	0.84	0.76	0.736667		0	7	5	7	8
HCC161	Male	Young	NA	Low	Negative	Large	Single	I-II	NA	Negative	0	9	0	9		0.84	0.72	0.73	0.763333		3	7	5	4	9
HCC162	Male	Old	High	High	Negative	Small	Single	I-II	Negative	Negative	0	43	0	43		0.72	0.82	0.91	0.816667		6.5	9	4	5	9
HCC163	Male	Young	NA	Low	Negative	Small	Single	I-II	NA	Negative	0	30	0	30		0.76	0.75	0.78	0.763333		6	9	2.5	6	9
HCC164	Male	Young	Low	High	Positive	Large	Single	III-IV	Positive	Positive	0	1	0	1		0.74	0.86	0.86	0.82		7	8	3	0	9
HCC165	Male	Old	High	Low	Positive	Small	Single	I-II	Positive	Negative	0	5	0	5		0.71	0.81	0.79	0.77		3.5	8	2.5	4.5	8
HCC166	Male	Young	NA	Low	Positive	Large	Single	I-II	NA	Negative	0	31	0	31		0.85	0.79	0.75	0.796667		5	NA	NA	7	8
HCC167	Male	Young	Low	High	Negative	Large	NA	I-II	Positive	Negative	1	8	1	8		0.83	0.76	0.73	0.773333		0	9	3	5	7
HCC168	Female	Old	NA	High	Positive	NA	Multiple	I-II	NA	Negative	0	34	0	34		0.78	0.79	0.82	0.796667		4.5	8	4	4.5	8
HCC169	Female	Old	Low	Low	Negative	Large	Single	NA	Positive	Negative	0	22	1	21		1.6	2.2	2.24	2.01333		NA	NA	NA	NA	NA
HCC170	Male	Old	Low	Low	Negative	Large	Single	I-II	NA	NA	1	22	1	6		1.8	1.81	2.13	1.91333		NA	NA	NA	NA	NA
HCC171	Male	Young	NA	High	Positive	Large	Multiple	III-IV	NA	Negative	0	13	0	13		1.84	1.52	1.96	1.77333		NA	NA	NA	NA	NA
HCC172	Male	Old	High	High	Positive	Large	Single	I-II	NA	NA	0	29	0	29		1.65	1.64	1.9	1.73		NA	NA	NA	NA	NA
HCC173	Male	Old	Low	Low	Negative	Small	NA	I-II	Negative	Negative	0	5	0	5		1.55	1.72	1.8	1.69		NA	NA	NA	NA	NA
HCC174	Male	Old	High	Low	Positive	Large	Single	I-II	NA	NA	1	15	1	15		1.68	1.8	1.48	1.65333		NA	NA	NA	NA	NA
HCC175	Male	Young	High	High	Positive	Small	Single	III-IV	NA	NA	1	20	1	6		1.64	1.58	1.67	1.63		NA	NA	NA	NA	NA
HCC176	Female	Young	Low	Low	Negative	Large	NA	I-II	Negative	Negative	1	3	1	3		1.3	1.83	1.46	1.53		NA	NA	NA	NA	NA
HCC177	Female	Old	High	Low	Negative	Large	Single	I-II	NA	NA	1	39	1	39		1.52	1.62	1.41	1.51667		NA	NA	NA	NA	NA
HCC178	Male	Old	Low	Low	NA	Small	NA	I-II	Negative	NA	0	29	0	29		1.37	1.48	1.48	1.44333		NA	NA	NA	NA	NA
HCC179	Male	Old	Low	Low	Negative	Large	Multiple	III-IV	Negative	Negative	0	19	0	19		1.58	1.16	1.57	1.43667		NA	NA	NA	NA	NA
HCC180	Female	Young	High	Low	Negative	Small	Multiple	I-II	Negative	Positive	1	7	1	5		1.37	1.28	1.62	1.42333		NA	NA	NA	NA	NA
HCC181	Male	Old	Low	Low	Positive	Small	Single	I-II	Negative	Negative	0	29	1	9		1.53	1.21	1.49	1.41		NA	NA	NA	NA	NA
HCC182	Male	Old	NA	NA	NA	NA	NA	NA	NA	NA	1	16	1	15		1.25	1.35	1.4	1.33333		NA	NA	NA	NA	NA
HCC183	Male	Young	High	Low	Positive	Small	Single	III-IV	NA	Positive	1	36	1	36		1.22	1.26	1.22	1.23333		NA	NA	NA	NA	NA
HCC184	Female	Old	Low	Low	Negative	Large	Single	I-II	Negative	Negative	1	15	1	15		0.82	1.36	1.22	1.13333		NA	NA	NA	NA	NA
HCC185	Female	Young	NA	NA	NA	NA	NA	NA	NA	NA	0	25	0	25		1	1.04	1.36	1.13333		NA	NA	NA	NA	NA
HCC186	Female	Old	Low	Low	Positive	Small	Single	I-II	Positive	Positive	0	43	0	43		0.9	0.86	1.54	1.1		NA	NA	NA	NA	NA
HCC187	Female	Young	NA	NA	NA	NA	NA	NA	NA	NA	0	24	0	24		0.98	1.13	1.17	1.09333		NA	NA	NA	NA	NA
HCC188	Male	Old	Low	High	Negative	Small	NA	III-IV	Negative	Negative	1	1	1	1		1.02	1.21	1.03	1.08667		NA	NA	NA	NA	NA
HCC189	Male	Old	NA	NA	NA	NA	NA	NA	NA	NA	1	2	1	2		1.04	1.14	1.06	1.08		NA	NA	NA	NA	NA
HCC190	Female	Old	Low	High	Positive	Small	NA	I-II	Positive	NA	1	12	1	6		0.81	1.08	1.34	1.07667		NA	NA	NA	NA	NA
HCC191	Male	Old	High	High	Negative	Large	Single	I-II	Positive	Negative	1	7	1	2		1.23	0.97	1.03	1.07667		NA	NA	NA	NA	NA
HCC192	Male	Young	Low	High	Negative	Large	NA	I-II	Negative	Negative	0	9	0	9		1	1.14	1.01	1.05		NA	NA	NA	NA	NA
HCC193	Male	Young	High	Low	Positive	Large	NA	III-IV	Negative	Positive	0	14	0	14		0.82	1.27	1.04	1.04333		NA	NA	NA	NA	NA
HCC194	Male	Young	Low	Low	Negative	Large	Multiple	III-IV	Negative	Positive	0	9	0	9		0.88	1.09	0.99	0.986667		NA	NA	NA	NA	NA
HCC195	Male	Old	Low	High	Negative	Large	Multiple	III-IV	NA	Positive	1	37	1	6		1.08	0.93	0.89	0.966667		NA	NA	NA	NA	NA
HCC196	Male	Old	Low	Low	NA	NA	NA	NA	Positive	Negative	0	10	0	10		0.8	0.93	1.06	0.93		NA	NA	NA	NA	NA
HCC197	Male	Young	NA	NA	NA	NA	NA	NA	NA	NA	0	20	0	20		0.71	1.11	0.97	0.93		NA	NA	NA	NA	NA
HCC198	Male	Young	NA	Low	Negative	Large	Multiple	III-IV	NA	Positive	1	9	1	9		0.87	0.9	0.89	0.886667		NA	NA	NA	NA	NA
HCC199	Male	Young	High	Low	Negative	Large	NA	III-IV	Negative	Positive	1	11	1	0		0.51	1	1.14	0.883333		NA	NA	NA	NA	NA
HCC200	Male	Old	Low	High	Positive	Small	Single	I-II	NA	NA	0	29	1	5		0.97	0.77	0.89	0.876667		NA	NA	NA	NA	NA
HCC201	Male	Young	Low	High	NA	Large	Multiple	III-IV	Negative	NA	0	7	0	7		0.8	0.88	0.89	0.856667		NA	NA	NA	NA	NA
HCC202	Male	Young	NA	High	Negative	Large	Single	I-II	NA	Negative	0	35	0	35		0.94	0.81	0.8	0.85		NA	NA	NA	NA	NA
HCC203	Male	Young	NA	NA	NA	NA	NA	I-II	NA	NA	1	22	1	23		0.76	0.93	0.78	0.823333		NA	NA	NA	NA	NA
HCC204	Female	Old	NA	High	NA	NA	NA	NA	NA	NA	1	18	1	10		0.77	0.82	0.99	0.86		NA	NA	NA	NA	NA
HCC205	Female	Old	Low	Low	Negative	Large	Single	I-II	Positive	Negative	0	39	0	39		0.71	0.69	0.9	0.766667		NA	NA	NA	NA	NA
HCC206	Female	Old	NA	NA	Negative	Large	NA	NA	Negative	Negative	0	8	0	8		0.73	0.78	0.79	0.766667		NA	NA	NA	NA	NA
HCC207	Female	Young	Low	Low	NA	Small	NA	III-IV	Negative	NA	0	37	1	34		0.77	0.82	0.91	0.833333		NA	NA	NA	NA	NA
HCC208	Male	Old	High	High	Negative	Small	NA	NA	Positive	Negative	0	27	0	27		0.65	0.73	0.82	0.733333		NA	NA	NA	NA	NA
HCC209	Male	Old	NA	NA	NA	NA	NA	NA	NA	NA	1	3	1	3		0.77	0.85	0.71	0.776667		NA	NA	NA	NA	NA
HCC210	Male	Young	High	Low	Negative	Large	Single	I-II	Negative	Positive	0	40	0	40		0.66	0.72	0.89	0.756667		NA	NA	NA	NA	NA
HCC211	Male	Old	Low	Low	Positive	Small	NA	I-II	Negative	Negative	0	29	1	6		0.84	0.68	0.81	0.776667		NA	NA	NA	NA	NA
HCC212	Male	Old	High	Low	Positive	Large	Single	I-II	NA	NA	0	29	0	29		0.78	0.78	0.75	0.77		NA	NA	NA	NA	NA
aThe relative copy number of 8q24.13 was determined by quantitative real-time PCR analysis of three genes (C8orf76, ATAD2 and NDUFB9) within the amplified region. LTBP1 (at 2p22.2 locus), SATB1 (3p24.3) and ANO3 (11p14.3) with their average genomic content were used as the internal reference. The average relative copy number ratio of the three target genes greater than 1.25 was applied to define …

## Sheet: S5
Table S5. Characteristics of HCC patients in the validation (VALI) cohort grouped by 8q24.13 copy numbers or TBC1D31 expression levels.
Variables	Copy numbers of 8q24.13							Protein levels of TBC1D31
	Gain (n = 96)			Non-gain (n = 116)		Pa		High (n = 76)			Low (n = 92)		Pa
	No. of patients	%		No. of patients	%			No. of patients	%		No. of patients	%
Gender
Male	87	90.63		90	77.59	0.011		72	94.74		74	80.43	0.0062
Female	9	9.38		26	22.41			4	5.26		18	19.57
Age, years
Old (> 50)	50	52.08		47	40.52	0.89		38	50		47	51.09	0.89
Young (≤ 50)	46	47.92		45	38.79			38	50		45	48.91
ALT, U/L
High (> 50 )	30	43.48		36	48	0.59		20	44.44		22	32.35	0.19
Low (≤ 50)	39	56.52		39	52			25	55.56		46	67.65
NA	25			20				31			24
AFP, ng/mL
High (> 200 )	36	48		40	40.4	0.32		25	43.1		38	47.5	0.61
Low (≤ 200)	39	52		59	59.6			33	56.9		42	52.5
NA	20			10				18			12
Cirrhosis
Positive	28	39.44		44	45.83	0.41		29	50.88		31	39.74	0.2
Negative	43	60.56		52	54.17			28	49.12		47	60.26
NA	23			10				19			14
Tumor size, cm
> 5	46	63.89		53	55.79	0.29		31	55.36		46	60.53	0.55
≤ 5	26	36.11		42	44.21			25	44.64		30	39.47
NA	23			13				20			16
No. of nodules
Multiple	14	26.42		18	25	0.86		11	25		14	24.14	0.92
Single	39	73.58		54	75			33	75		44	75.86
NA	39			27				32			34
TNM stage
III-IV	16	20.25		29	29.9	0.15		20	31.25		13	16.46	0.037
I-II	63	79.75		68	70.1			44	68.75		66	83.54
NA	15			10				12			13
Tumour capsule
Positive	31	57.41		36	57.14	0.98		17	48.57		43	74.14	0.013
Negative	23	42.59		27	42.86			18	51.43		15	25.86
NA	35			40				41			34
Vascular invasion
Positive	24	35.82		26	28.26	0.31		20	35.71		21	26.92	0.28
Negative	43	64.18		66	71.74			36	64.29		57	73.08
NA	22			12				20			14
aP values were calculated by χ2 test. P < 0.05 was considered to be statistically significant. The relative copy numbers of 8q24.13 greater than 1.25 were considered as genomic “Gain” (n = 96), whereas the others were genomic “Non-gain” (n = 116). The immunohistochemistry score for TBC1D31 greater than 5 were considered as “High” expression (n = 76), whereas the others were “Low” expression (n = …

## Sheet: S6
Table S6. Cox hazard ratios for survival rates of HCC patients grouped by 8q24.13 copy number from the VALI cohort.
Parameters	Overall survival						Disease-free survival
	Univariate analysesa			Multivariate analysesb			Univariate analysesa			Multivariate analysesc
	HRs (95% CIs)	P		HRs (95% CIs)	P		HRs (95% CIs)	P		HRs (95% CIs)	P
Sex (male vs. female)	1.29 (0.70-2.40)	0.41					1.35 (0.78-2.35)	0.28
Age (old vs. young)	0.87 (0.56-1.35)	0.52					0.76 (0.51-1.12)	0.16
ALT (high vs. low)	1.59 (0.94-2.71)	0.086					1.42 (0.88-2.29)	0.15
AFP (high vs. low)	1.73 (1.05-2.85)	0.031		1.45 (0.79-2.64)	0.23		1.88 (1.21-2.92)	0.005		1.58 (0.94-2.65)	0.087
Cirrhosis (positive vs. negative)	0.78 (0.46-1.30)	0.33					0.91 (0.58-1.42)	0.67
Tumor size (large vs. small)	1.82 (1.04-3.17)	0.035		1.50 (0.74-3.03)	0.26		1.29 (0.81-2.07)	0.28
No. of nodules (multiple vs. single)	1.77 (0.94-3.32)	0.076					1.60 (0.91-2.81)	0.1
TNM stage (III-IV vs. I-II)	2.70 (1.62-4.50)	0.00015		2.30 (1.14-4.62)	0.019		2.05 (1.29-3.26)	0.0025		2.02 (1.15-3.55)	0.015
Tumor capsule (positive vs. negative)	0.92 (0.50-1.70)	0.79					0.75 (0.43-1.30)	0.3
Vascular invasion (positive vs. negative)	2.05 (1.20-3.48)	0.0081		1.94 (1.04-3.60)	0.037		1.97 (1.22-3.18)	0.0053		1.79 (1.05-3.04)	0.031
8q24.13 copy number (gain vs. diploid)	1.80 (1.16-2.81)	0.0094		1.93 (1.01-3.68)	0.045		1.90 (1.27-2.83)	0.0017		1.95 (1.13-3.36)	0.016
aUnivariate analysis was performed by using univariate Cox hazard ratio regression for each indicated parameter. bMultivariate analysis was performed by using multivariate Cox hazard ratio regression for AFP, tumor size, TNM stage, vascular invasion and 8q24.13 copy number in predicting overall survival of HCC patients. cMultivariate analysis was performed by using multivariate Cox hazard ratio r…

## Sheet: S7
Table S7. Cox hazard ratios for survival rates in HCC patients grouped by TBC1D31 expression from the VALI cohort.
Parameters	Overall survival						Disease-free survival
	Univariate analysesa			Multivariate analysesb			Univariate analysesa			Multivariate analysesc
	HRs (95% CIs)	P values		HRs (95% CIs)	P values		HRs (95% CIs)	P values		HRs (95% CIs)	P values
Sex (male vs. female)	1.61 (0.69-3.76)	0.27					1.81 (0.83-3.95)	0.13
Age (old vs. young)	0.80 (0.49-1.33)	0.4					0.61 (0.38-0.96)	0.032		0.61 (0.35-1.09)	0.096
ALT (high vs. low)	1.50 (0.82-2.76)	0.19					1.68 (0.96-2.92)	0.069
AFP (high vs. low)	1.91 (1.07-3.40)	0.028		1.70 (0.87-3.32)	0.12		2.23 (1.33-3.73)	0.0024		1.87 (1.05-3.34)	0.034
Cirrhosis (positive vs. negative)	0.89 (0.50-1.60)	0.71					0.93 (0.55-1.56)	0.78
Tumor size (large vs. small)	1.99 (1.04-3.80)	0.037		2.47 (1.10-5.54)	0.028		1.58 (0.91-2.75)	0.1
No. of nodules (multiple vs. single)	1.69 (0.83-3.45)	0.15					1.68 (0.90-3.14)	0.1
TNM stage (III-IV vs. I-II)	2.96 (1.65-5.33)	0.00029		1.53 (0.73-3.18)	0.26		2.19 (1.28-3.74)	0.0041		1.61 (0.86-3.00)	0.13
Tumor capsule (positive vs. negative)	0.92 (0.46-1.86)	0.82					0.83 (0.44-1.56)	0.56
Vascular invasion (positive vs. negative)	2.09 (1.17-3.76)	0.013		2.62 (1.31-5.24)	0.0063		2.18 (1.29-3.70)	0.0037		2.30 (1.28-4.14)	0.0055
TBC1D31 expression (high vs. low)	2.33 (1.39-3.89)	0.0012		2.64 (1.29-5.40)	0.0078		1.79 (1.13-2.82)	0.013		1.69 (0.95-3.01)	0.077
aUnivariate analysis was performed by using univariate Cox hazard ratio regression for each indicated parameter. bMultivariate analysis was performed by using multivariate Cox hazard ratio regression for AFP, tumor size, TNM stage, vascular invasion and 8q24.13 copy number in predicting overall survival of HCC patients. cMultivariate analysis was performed by using multivariate Cox hazard ratio r…

## Sheet: S8
Table S8. GSEA based on the TBC1D31 expression levels in HCC tissues from the discovery cohorts.
a. DISC1.							b. DISC2.							c. DISC3.							d. DISC4.
Gene sets	No. of genes	ES	NES	P	FDR		Gene sets	No. of genes	ES	NES	P	FDR		Gene sets	No. of genes	ES	NES	P	FDR		Gene sets	No. of genes	ES	NES	P	FDR
BOYAULT_LIVER_CANCER_SUBCLASS_G3_UP	171	0.67	3.39	0	0		NIKOLSKY_BREAST_CANCER_8Q23_Q24_AMPLICON	140	0.8	3.57	0	0		SOTIRIOU_BREAST_CANCER_GRADE_1_VS_3_UP	110	0.75	3.55	0	0		SOTIRIOU_BREAST_CANCER_GRADE_1_VS_3_UP	133	0.8	3.75	0	0
SOTIRIOU_BREAST_CANCER_GRADE_1_VS_3_UP	122	0.71	3.31	0	0		ROSTY_CERVICAL_CANCER_PROLIFERATION_CLUSTER	130	0.81	3.5	0	0		ROSTY_CERVICAL_CANCER_PROLIFERATION_CLUSTER	102	0.78	3.54	0	0		ROSTY_CERVICAL_CANCER_PROLIFERATION_CLUSTER	126	0.79	3.71	0	0
ROSTY_CERVICAL_CANCER_PROLIFERATION_CLUSTER	120	0.73	3.21	0	0		SOTIRIOU_BREAST_CANCER_GRADE_1_VS_3_UP	135	0.8	3.48	0	0		CHIANG_LIVER_CANCER_SUBCLASS_PROLIFERATION_UP	109	0.74	3.45	0	0		KOBAYASHI_EGFR_SIGNALING_24HR_DN	229	0.72	3.63	0	0
KOBAYASHI_EGFR_SIGNALING_24HR_DN	207	0.63	3.1	0	0		KOBAYASHI_EGFR_SIGNALING_24HR_DN	223	0.74	3.39	0	0		KOBAYASHI_EGFR_SIGNALING_24HR_DN	178	0.69	3.42	0	0		RODRIGUES_THYROID_CARCINOMA_POORLY_DIFFERENTIATED_UP	468	0.65	3.56	0	0
WINNEPENNINCKX_MELANOMA_METASTASIS_UP	119	0.67	3.09	0	0		chr8q24	118	0.79	3.39	0	0		NIKOLSKY_BREAST_CANCER_8Q23_Q24_AMPLICON	98	0.75	3.31	0	0		BOYAULT_LIVER_CANCER_SUBCLASS_G3_UP	158	0.75	3.56	0	0
KANG_DOXORUBICIN_RESISTANCE_UP	47	0.79	3.09	0	0		module_54	217	0.73	3.39	0	0		chr8q24	90	0.75	3.3	0	0		SHEDDEN_LUNG_CANCER_POOR_SURVIVAL_A6	396	0.65	3.47	0	0
MANALO_HYPOXIA_DN	247	0.61	3.08	0	0		VECCHI_GASTRIC_CANCER_EARLY_UP	367	0.67	3.31	0	0		VECCHI_GASTRIC_CANCER_EARLY_UP	263	0.62	3.28	0	0		GNF2_SMC4L1	76	0.8	3.46	0	0
VECCHI_GASTRIC_CANCER_EARLY_UP	302	0.57	3.01	0	0		SHEDDEN_LUNG_CANCER_POOR_SURVIVAL_A6	409	0.66	3.25	0	0		BOYAULT_LIVER_CANCER_SUBCLASS_G3_UP	119	0.71	3.24	0	0		GNF2_RRM1	79	0.81	3.46	0	0
SHEDDEN_LUNG_CANCER_POOR_SURVIVAL_A6	365	0.56	2.98	0	0		BOYAULT_LIVER_CANCER_SUBCLASS_G3_UP	177	0.72	3.25	0	0		GNF2_CCNA2	52	0.8	3.23	0	0		BENPORATH_PROLIFERATION	117	0.74	3.43	0	0
WONG_EMBRYONIC_STEM_CELL_CORE	280	0.55	2.95	0	0		CHIANG_LIVER_CANCER_SUBCLASS_PROLIFERATION_UP	127	0.74	3.18	0	0		module_54	173	0.66	3.21	0	0		module_54	219	0.68	3.42	0	0
MILI_PSEUDOPODIA_HAPTOTAXIS_UP	399	0.53	2.95	0	0		WINNEPENNINCKX_MELANOMA_METASTASIS_UP	140	0.73	3.17	0	0		GNF2_PCNA	48	0.81	3.2	0	0		GNF2_CCNA2	60	0.84	3.41	0	0
LI_WILMS_TUMOR_VS_FETAL_KIDNEY_1_DN	133	0.62	2.94	0	0		MANALO_HYPOXIA_DN	253	0.67	3.15	0	0		CROONQUIST_IL6_DEPRIVATION_DN	64	0.75	3.19	0	0		CROONQUIST_IL6_DEPRIVATION_DN	76	0.79	3.36	0	0
ZHAN_MULTIPLE_MYELOMA_PR_UP	35	0.79	2.94	0	0		NIKOLSKY_BREAST_CANCER_8Q12_Q22_AMPLICON	121	0.72	3.14	0	0		CAIRO_HEPATOBLASTOMA_CLASSES_UP	407	0.6	3.18	0	0		WINNEPENNINCKX_MELANOMA_METASTASIS_UP	116	0.73	3.34	0	0
FARMER_BREAST_CANCER_CLUSTER_2	26	0.83	2.93	0	0		GNF2_CCNB2	49	0.86	3.14	0	0		VANTVEER_BREAST_CANCER_METASTASIS_DN	72	0.74	3.16	0	0		GNF2_CDC2	53	0.84	3.34	0	0
PUJANA_BRCA2_PCC_NETWORK	347	0.54	2.92	0	0		PUJANA_BRCA2_PCC_NETWORK	387	0.63	3.13	0	0		GNF2_RRM1	60	0.78	3.15	0	0		GNF2_PCNA	60	0.82	3.32	0	0
MITSIADES_RESPONSE_TO_APLIDIN_DN	222	0.57	2.9	0	0		LIAO_METASTASIS	471	0.63	3.12	0	0		GNF2_CCNB2	42	0.82	3.15	0	0		MANALO_HYPOXIA_DN	254	0.64	3.3	0	0
GRAHAM_CML_DIVIDING_VS_NORMAL_QUIESCENT_UP	145	0.6	2.88	0	0		GNF2_CCNA2	57	0.83	3.11	0	0		GNF2_CDC20	40	0.82	3.14	0	0		GNF2_CENPF	53	0.85	3.3	0	0
WHITEFORD_PEDIATRIC_CANCER_MARKERS	76	0.64	2.86	0	0		GNF2_RRM1	75	0.79	3.11	0	0		WINNEPENNINCKX_MELANOMA_METASTASIS_UP	102	0.69	3.14	0	0		PUJANA_BRCA2_PCC_NETWORK	388	0.62	3.3	0	0
BENPORATH_PROLIFERATION	112	0.63	2.85	0	0		BENPORATH_PROLIFERATION	131	0.72	3.11	0	0		SHEDDEN_LUNG_CANCER_POOR_SURVIVAL_A6	289	0.6	3.13	0	0		GNF2_CKS2	45	0.84	3.29	0	0
RNA_PROCESSING	143	0.59	2.85	0	0		GNF2_PCNA	56	0.83	3.1	0	0		LIAO_METASTASIS	341	0.59	3.1	0	0		GNF2_RAN	77	0.77	3.29	0	0
CHIANG_LIVER_CANCER_SUBCLASS_PROLIFERATION_UP	117	0.61	2.85	0	0		PUJANA_XPRSS_INT_NETWORK	156	0.69	3.09	0	0		PUJANA_BRCA2_PCC_NETWORK	279	0.59	3.1	0	0		NIKOLSKY_BREAST_CANCER_8Q12_Q22_AMPLICON	88	0.76	3.29	0	0
BERENJENO_TRANSFORMED_BY_RHOA_UP	434	0.52	2.85	0	0		WHITEFORD_PEDIATRIC_CANCER_MARKERS	83	0.77	3.08	0	0		GNF2_SMC4L1	55	0.75	3.09	0	0		BORCZUK_MALIGNANT_MESOTHELIOMA_UP	271	0.63	3.28	0	0
module_198	263	0.54	2.85	0	0		chr8q22	54	0.82	3.08	0	0		GNF2_TTK	27	0.85	3.07	0	0		GNF2_CCNB2	50	0.84	3.28	0	0
CROONQUIST_IL6_DEPRIVATION_DN	68	0.67	2.84	0	0		CROONQUIST_IL6_DEPRIVATION_DN	73	0.78	3.08	0	0		GNF2_CDC2	40	0.8	3.06	0	0		GRAHAM_NORMAL_QUIESCENT_VS_NORMAL_DIVIDING_DN	82	0.77	3.28	0	0
BIDUS_METASTASIS_UP	176	0.56	2.84	0	0		KANG_DOXORUBICIN_RESISTANCE_UP	48	0.85	3.07	0	0		KANG_DOXORUBICIN_RESISTANCE_UP	42	0.81	3.05	0	0		GNF2_RFC4	56	0.82	3.28	0	0
VANTVEER_BREAST_CANCER_METASTASIS_DN	87	0.63	2.84	0	0		GNF2_CDC20	47	0.87	3.07	0	0		GNF2_FEN1	36	0.79	3.04	0	0		GNF2_FEN1	49	0.82	3.26	0	0
PUJANA_XPRSS_INT_NETWORK	142	0.6	2.84	0	0		LI_WILMS_TUMOR_VS_FETAL_KIDNEY_1_DN	150	0.68	3.03	0	0		BENPORATH_PROLIFERATION	102	0.65	3.03	0	0		GNF2_MCM4	48	0.81	3.24	0	0
GNF2_CDC2	47	0.73	2.84	0	0		GNF2_CENPF	50	0.82	3.03	0	0		GNF2_CENPF	39	0.8	3.02	0	0		GNF2_PA2G4	72	0.77	3.22	0	0
ZHANG_BREAST_CANCER_PROGENITORS_UP	317	0.56	2.84	0	0		VANTVEER_BREAST_CANCER_METASTASIS_DN	100	0.73	3.02	0	0		CROONQUIST_NRAS_SIGNALING_DN	50	0.75	3.02	0	0		TARTE_PLASMA_CELL_VS_PLASMABLAST_DN	288	0.62	3.21	0	0
REACTOME_TRANSCRIPTION	164	0.57	2.83	0	0		CHEMNITZ_RESPONSE_TO_PROSTAGLANDIN_E2_UP	128	0.71	3.02	0	0		GNF2_HMMR	34	0.82	3.02	0	0		KANG_DOXORUBICIN_RESISTANCE_UP	50	0.82	3.2	0	0
MORF_RFC4	123	0.58	2.82	0	0		GNF2_SMC4L1	71	0.79	3.02	0	0		GNF2_CKS2	34	0.82	2.98	0	0		VANTVEER_BREAST_CANCER_METASTASIS_DN	94	0.71	3.19	0	0
REACTOME_GENE_EXPRESSION	333	0.53	2.82	0	0		FARMER_BREAST_CANCER_CLUSTER_2	33	0.89	3	0	0		FARMER_BREAST_CANCER_CLUSTER_2	27	0.89	2.97	0	0		PUJANA_XPRSS_INT_NETWORK	154	0.67	3.19	0	0
GNF2_RRM1	72	0.68	2.82	0	0		REACTOME_CELL_CYCLE_MITOTIC	279	0.63	2.99	0	0		PUJANA_XPRSS_INT_NETWORK	110	0.64	2.97	0	0		GRAHAM_CML_DIVIDING_VS_NORMAL_QUIESCENT_UP	167	0.65	3.19	0	0
PYEON_CANCER_HEAD_AND_NECK_VS_CERVICAL_UP	134	0.58	2.81	0	0		LEE_EARLY_T_LYMPHOCYTE_UP	71	0.75	2.98	0	0		MITSIADES_RESPONSE_TO_APLIDIN_DN	150	0.61	2.96	0	0		GNF2_CDC20	49	0.83	3.19	0	0
FERREIRA_EWINGS_SARCOMA_UNSTABLE_VS_STABLE_UP	108	0.62	2.8	0	0		GNF2_BUB1B	43	0.84	2.98	0	0		LEE_EARLY_T_LYMPHOCYTE_UP	58	0.7	2.95	0	0		FOURNIER_ACINAR_DEVELOPMENT_LATE_2	257	0.62	3.18	0	0
GARY_CD5_TARGETS_DN	372	0.52	2.8	0	0		CROONQUIST_NRAS_SIGNALING_DN	56	0.8	2.98	0	0		REACTOME_CELL_CYCLE_MITOTIC	209	0.59	2.94	0	0		FARMER_BREAST_CANCER_CLUSTER_2	31	0.92	3.18	0	0
GNF2_PCNA	54	0.71	2.8	0	0		GNF2_MCM4	46	0.83	2.97	0	0		RUIZ_TNC_TARGETS_DN	100	0.65	2.94	0	0		WONG_EMBRYONIC_STEM_CELL_CORE	284	0.61	3.16	0	0
REACTOME_FORMATION_AND_MATURATION_OF_MRNA_TRANSCRIPT	135	0.57	2.8	0	0		module_198	275	0.64	2.97	0	0		GNF2_RRM2	29	0.84	2.94	0	0		LI_WILMS_TUMOR_VS_FETAL_KIDNEY_1_DN	152	0.66	3.16	0	0
MUELLER_PLURINET	240	0.54	2.79	0	0		module_252	213	0.65	2.97	0	0		CHANG_CYCLING_GENES	36	0.81	2.91	0	0		RHODES_UNDIFFERENTIATED_CANCER	59	0.78	3.16	0	0
REACTOME_ELONGATION_AND_PROCESSING_OF_CAPPED_TRANSCRIPTS	118	0.58	2.78	0	0		ZHAN_MULTIPLE_MYELOMA_PR_UP	36	0.85	2.96	0	0		BOYAULT_LIVER_CANCER_SUBCLASS_G23_UP	37	0.77	2.9	0	0		GNF2_BUB1B	44	0.81	3.16	0	0
REACTOME_CELL_CYCLE_MITOTIC	260	0.55	2.78	0	0		GNF2_CDC2	51	0.81	2.96	0	0		MARKEY_RB1_ACUTE_LOF_DN	142	0.6	2.9	0	0		VECCHI_GASTRIC_CANCER_EARLY_UP	300	0.61	3.15	0	0
HORIUCHI_WTAP_TARGETS_DN	244	0.54	2.78	0	0		HOFFMANN_LARGE_TO_SMALL_PRE_BII_LYMPHOCYTE_UP	87	0.71	2.96	0	0		LI_WILMS_TUMOR_VS_FETAL_KIDNEY_1_DN	111	0.63	2.89	0	0		BERENJENO_TRANSFORMED_BY_RHOA_UP	415	0.59	3.15	0	0
GRAHAM_NORMAL_QUIESCENT_VS_NORMAL_DIVIDING_DN	71	0.65	2.78	0	0		WONG_EMBRYONIC_STEM_CELL_CORE	303	0.62	2.96	0	0		GRAHAM_NORMAL_QUIESCENT_VS_NORMAL_DIVIDING_DN	70	0.68	2.89	0	0		CHIANG_LIVER_CANCER_SUBCLASS_PROLIFERATION_UP	113	0.7	3.15	0	0
MOLENAAR_TARGETS_OF_CCND1_AND_CDK4_DN	41	0.72	2.77	0	0		BOYAULT_LIVER_CANCER_SUBCLASS_G23_UP	49	0.82	2.95	0	0		RODRIGUES_THYROID_CARCINOMA_ANAPLASTIC_UP	396	0.53	2.88	0	0		LEE_EARLY_T_LYMPHOCYTE_UP	72	0.73	3.13	0	0
REACTOME_PROCESSING_OF_CAPPED_INTRON_CONTAINING_PRE_MRNA	121	0.59	2.77	0	0		GNF2_TTK	33	0.88	2.95	0	0		RODRIGUES_THYROID_CARCINOMA_POORLY_DIFFERENTIATED_UP	374	0.53	2.88	0	0		GNF2_HMMR	42	0.84	3.13	0	0
HOFFMANN_LARGE_TO_SMALL_PRE_BII_LYMPHOCYTE_UP	78	0.65	2.77	0	0		MITSIADES_RESPONSE_TO_APLIDIN_DN	229	0.63	2.95	0	0		WHITEFORD_PEDIATRIC_CANCER_MARKERS	69	0.67	2.87	0	0		OUELLET_OVARIAN_CANCER_INVASIVE_VS_LMP_UP	110	0.67	3.12	0	0
MORI_IMMATURE_B_LYMPHOCYTE_DN	45	0.72	2.76	0	0		module_57	49	0.8	2.94	0	0		FERREIRA_EWINGS_SARCOMA_UNSTABLE_VS_STABLE_UP	92	0.64	2.87	0	0		FUJII_YBX1_TARGETS_DN	118	0.69	3.12	0	0
FOURNIER_ACINAR_DEVELOPMENT_LATE_2	232	0.52	2.76	0	0		GNF2_HMMR	41	0.85	2.94	0	0		NIKOLSKY_BREAST_CANCER_8Q12_Q22_AMPLICON	73	0.68	2.86	0	0		GNF2_TTK	34	0.85	3.11	0	0
GNF2_SMC4L1	69	0.65	2.76	0	0		MORF_RFC4	120	0.67	2.94	0	0		GNF2_MCM4	42	0.77	2.86	0	0		CROONQUIST_NRAS_SIGNALING_DN	58	0.78	3.1	0	0
GNF2_CCNA2	56	0.72	2.76	0	0		GRAHAM_NORMAL_QUIESCENT_VS_NORMAL_DIVIDING_DN	78	0.73	2.93	0	0		ZHAN_MULTIPLE_MYELOMA_PR_UP	26	0.84	2.86	0	0		module_252	215	0.62	3.09	0	0
CHEMNITZ_RESPONSE_TO_PROSTAGLANDIN_E2_UP	112	0.6	2.76	0	0		GNF2_RFC4	51	0.79	2.92	0	0		FOURNIER_ACINAR_DEVELOPMENT_LATE_2	192	0.57	2.86	0	0		GNF2_ESPL1	34	0.87	3.08	0	0
LEE_EARLY_T_LYMPHOCYTE_UP	60	0.69	2.76	0	0		FERREIRA_EWINGS_SARCOMA_UNSTABLE_VS_STABLE_UP	134	0.67	2.92	0	0		CHEMNITZ_RESPONSE_TO_PROSTAGLANDIN_E2_UP	102	0.63	2.85	0	0		BLUM_RESPONSE_TO_SALIRASIB_DN	321	0.59	3.07	0	0
MORF_DNMT1	98	0.59	2.75	0	0		GNF2_CKS2	41	0.84	2.91	0	0		NAKAYAMA_SOFT_TISSUE_TUMORS_PCA2_UP	54	0.7	2.85	0	0		LINDGREN_BLADDER_CANCER_CLUSTER_3_UP	252	0.6	3.07	0	0
REACTOME_RNA_POLYMERASE_I_III_AND_MITOCHONDRIAL_TRANSCRIPTION	93	0.59	2.74	0	0		GNF2_FEN1	45	0.8	2.9	0	0		BLUM_RESPONSE_TO_SALIRASIB_DN	247	0.55	2.85	0	0		REACTOME_CELL_CYCLE_MITOTIC	263	0.59	3.06	0	0
CROONQUIST_NRAS_SIGNALING_DN	56	0.69	2.74	0	0		FUJII_YBX1_TARGETS_DN	132	0.68	2.88	0	0		MANALO_HYPOXIA_DN	210	0.56	2.84	0	0		MORI_IMMATURE_B_LYMPHOCYTE_DN	44	0.78	3.06	0	0
RUIZ_TNC_TARGETS_DN	120	0.56	2.74	0	0		PUJANA_BRCA_CENTERED_NETWORK	87	0.7	2.88	0	0		PUJANA_BREAST_CANCER_WITH_BRCA1_MUTATED_UP	44	0.72	2.83	0	0		module_198	276	0.59	3.05	0	0
KEGG_SPLICEOSOME	108	0.6	2.74	0	0		BASAKI_YBX1_TARGETS_UP	257	0.61	2.88	0	0		FUJII_YBX1_TARGETS_DN	106	0.62	2.83	0	0		HORIUCHI_WTAP_TARGETS_DN	235	0.6	3.04	0	0
CHANG_CYCLING_GENES	41	0.7	2.73	0	0		REACTOME_MITOTIC_M_M_G1_PHASES	151	0.65	2.86	0	0		PUJANA_BRCA_CENTERED_NETWORK	70	0.67	2.83	0	0		BIDUS_METASTASIS_UP	162	0.64	3.04	0	0
ODONNELL_TFRC_TARGETS_DN	88	0.64	2.72	0	0		BLUM_RESPONSE_TO_SALIRASIB_DN	311	0.6	2.86	0	0		WU_APOPTOSIS_BY_CDKN1A_VIA_TP53	28	0.81	2.83	0	0		RHEIN_ALL_GLUCOCORTICOID_THERAPY_DN	335	0.58	3.04	0	0
GNF2_RFC4	49	0.67	2.72	0	0		MORF_RRM1	79	0.7	2.86	0	0		BERENJENO_TRANSFORMED_BY_RHOA_UP	353	0.52	2.83	0	0		GNF2_XRCC5	61	0.74	3.04	0	0
SLEBOS_HEAD_AND_NECK_CANCER_WITH_HPV_UP	49	0.65	2.72	0	0		GNF2_RRM2	33	0.87	2.86	0	0		MORI_IMMATURE_B_LYMPHOCYTE_DN	41	0.74	2.83	0	0		SCHLOSSER_MYC_TARGETS_REPRESSED_BY_SERUM	141	0.64	3.03	0	0
module_98	342	0.5	2.7	0	0		RHODES_UNDIFFERENTIATED_CANCER	52	0.77	2.86	0	0		module_198	210	0.55	2.82	0	0		MISSIAGLIA_REGULATED_BY_METHYLATION_DN	93	0.68	3.03	0	0
REACTOME_METABOLISM_OF_RNA	83	0.59	2.7	0	0		REN_BOUND_BY_E2F	44	0.79	2.86	0	0		GNF2_RFC4	43	0.74	2.82	0	0		GNF2_HAT1	46	0.78	3.02	0	0
BORCZUK_MALIGNANT_MESOTHELIOMA_UP	268	0.51	2.7	0	0		PUJANA_BREAST_CANCER_WITH_BRCA1_MUTATED_UP	53	0.76	2.85	0	0		GNF2_BUB1B	38	0.78	2.81	0	0		REACTOME_CELL_CYCLE_CHECKPOINTS	97	0.69	3.02	0	0
MORF_BUB3	237	0.52	2.69	0	0		MARKEY_RB1_ACUTE_LOF_DN	184	0.63	2.84	0	0		RHODES_UNDIFFERENTIATED_CANCER	49	0.72	2.8	0	0		NIKOLSKY_BREAST_CANCER_8Q23_Q24_AMPLICON	83	0.69	3.01	0	0
GNF2_CENPF	46	0.72	2.69	0	0		GRAHAM_CML_DIVIDING_VS_NORMAL_QUIESCENT_UP	162	0.64	2.84	0	0		GRAHAM_CML_DIVIDING_VS_NORMAL_QUIESCENT_UP	130	0.61	2.79	0	0		RUIZ_TNC_TARGETS_DN	131	0.64	3.01	0	0
GNF2_PA2G4	66	0.65	2.68	0	0		module_98	359	0.59	2.84	0	0		module_252	162	0.56	2.79	0	0		REACTOME_MITOTIC_M_M_G1_PHASES	136	0.64	3	0	0
GNF2_ESPL1	32	0.79	2.68	0	0		MORF_MSH2	46	0.79	2.83	0	0		LEE_LIVER_CANCER_SURVIVAL_DN	83	0.62	2.78	0	0		MORF_RFC4	135	0.64	3	0	0
MORF_BUB1B	53	0.64	2.67	0	0		LINDGREN_BLADDER_CANCER_CLUSTER_3_UP	296	0.59	2.83	0	0		FRASOR_RESPONSE_TO_SERM_OR_FULVESTRANT_DN	35	0.76	2.77	0	0		MORF_BUB3	253	0.58	3	0	0
MORF_BUB1	49	0.66	2.67	0	0		GNF2_ESPL1	33	0.84	2.83	0	0		HOFFMANN_LARGE_TO_SMALL_PRE_BII_LYMPHOCYTE_UP	68	0.66	2.77	0	0		MARKEY_RB1_ACUTE_LOF_DN	175	0.61	3	0	0
GNF2_CKS2	41	0.73	2.67	0	0		MORF_BUB1B	54	0.74	2.83	0	0		CELL_CYCLE_PROCESS	131	0.59	2.76	0	0		GNF2_CKS1B	34	0.81	3	0	0
module_124	81	0.59	2.66	0	0		CHANG_CYCLING_GENES	46	0.79	2.83	0	0		GNF2_ESPL1	32	0.81	2.76	0	0		GNF2_CENPE	35	0.82	2.99	0	0
LINDGREN_BLADDER_CANCER_CLUSTER_3_UP	260	0.53	2.66	0	0		MORF_BUB1	47	0.77	2.82	0	0		BASAKI_YBX1_TARGETS_UP	199	0.55	2.74	0	0		GNF2_RFC3	37	0.82	2.99	0	0
RHODES_UNDIFFERENTIATED_CANCER	56	0.64	2.66	0	0		MUELLER_PLURINET	263	0.6	2.81	0	0		REACTOME_MITOTIC_M_M_G1_PHASES	108	0.61	2.74	0	0		GNF2_MCM5	51	0.75	2.99	0	0
SHEN_SMARCA2_TARGETS_UP	371	0.49	2.65	0	0		KAUFFMANN_MELANOMA_RELAPSE_UP	54	0.75	2.8	0	0		module_57	41	0.73	2.72	0	0		WHITEFORD_PEDIATRIC_CANCER_MARKERS	84	0.7	2.99	0	0
MARKEY_RB1_ACUTE_LOF_DN	178	0.54	2.65	0	0		REACTOME_CELL_CYCLE_CHECKPOINTS	102	0.67	2.8	0	0		ODONNELL_TFRC_TARGETS_DN	80	0.63	2.7	0	0		chr8q24	75	0.69	2.98	0	0
TOYOTA_TARGETS_OF_MIR34B_AND_MIR34C	340	0.5	2.65	0	0		FOURNIER_ACINAR_DEVELOPMENT_LATE_2	247	0.6	2.8	0	0		M_PHASE	76	0.64	2.7	0	0		chr8q22	48	0.77	2.98	0	0
MORF_HDAC2	235	0.51	2.65	0	0		TOYOTA_TARGETS_OF_MIR34B_AND_MIR34C	385	0.58	2.79	0	0		LINDGREN_BLADDER_CANCER_CLUSTER_3_UP	219	0.53	2.69	0	0		BASAKI_YBX1_TARGETS_UP	229	0.6	2.97	0	0
BLUM_RESPONSE_TO_SALIRASIB_DN	293	0.49	2.63	0	0		BERENJENO_TRANSFORMED_BY_RHOA_UP	454	0.56	2.79	0	0		MOLENAAR_TARGETS_OF_CCND1_AND_CDK4_DN	37	0.73	2.69	0	0		MORF_SOD1	242	0.59	2.97	0	0
REACTOME_MITOTIC_M_M_G1_PHASES	137	0.58	2.63	0	0		ODONNELL_TFRC_TARGETS_DN	119	0.65	2.78	0	0		REN_BOUND_BY_E2F	37	0.72	2.69	0	0		MUELLER_PLURINET	262	0.58	2.97	0	0
MORF_RAD23A	285	0.5	2.63	0	0		CELL_CYCLE_PROCESS	178	0.61	2.77	0	0		CELL_CYCLE_PHASE	117	0.59	2.69	0	0		LEE_LIVER_CANCER_SURVIVAL_DN	109	0.65	2.97	0	0
LE_EGR2_TARGETS_UP	81	0.61	2.63	0	0		GNF2_RAN	72	0.72	2.76	0	0		chr8q22	39	0.72	2.68	0	0		GARY_CD5_TARGETS_DN	333	0.57	2.96	0	0
GNF2_CKS1B	32	0.73	2.62	0	0		SONG_TARGETS_OF_IE86_CMV_PROTEIN	45	0.75	2.76	0	0		LE_EGR2_TARGETS_UP	73	0.62	2.68	0	0		GNF2_MLH1	36	0.8	2.96	0	0
MORF_EIF4E	71	0.61	2.62	0	0		WU_APOPTOSIS_BY_CDKN1A_VIA_TP53	35	0.82	2.76	0	0		GNF2_SMC2L1	22	0.85	2.67	0	0		GNF2_RRM2	35	0.81	2.96	0	0
GNF2_KPNB1	51	0.63	2.62	0	0		M_PHASE	103	0.65	2.75	0	0		GNF2_CKS1B	30	0.79	2.67	0	0		PUJANA_BRCA_CENTERED_NETWORK	92	0.67	2.95	0	0
GNF2_SMC2L1	25	0.77	2.61	0	0		GNF2_SMC2L1	28	0.86	2.75	0	0		SONG_TARGETS_OF_IE86_CMV_PROTEIN	37	0.71	2.66	0	0		KAUFFMANN_MELANOMA_RELAPSE_UP	53	0.75	2.94	0	0
NUCLEAR_PART	480	0.48	2.61	0	0		MORI_IMMATURE_B_LYMPHOCYTE_DN	49	0.75	2.75	0	0		SENGUPTA_NASOPHARYNGEAL_CARCINOMA_UP	184	0.53	2.65	0	0		TIEN_INTESTINE_PROBIOTICS_24HR_UP	500	0.54	2.93	0	0
RNA_SPLICING	76	0.59	2.61	0	0		KEGG_CELL_CYCLE	113	0.64	2.74	0	0		BENPORATH_CYCLING_GENES	399	0.49	2.64	0	0		MORF_RAD23A	312	0.56	2.92	0	0
MORF_HAT1	143	0.56	2.61	0	0		GNF2_PA2G4	66	0.72	2.73	0	0		POOLA_INVASIVE_BREAST_CANCER_UP	194	0.53	2.64	0	0		GRADE_COLON_AND_RECTAL_CANCER_UP	192	0.59	2.92	0	0
GNF2_MCM4	47	0.68	2.6	0	0		GNF2_MCM5	49	0.74	2.71	0	0		REACTOME_MITOTIC_PROMETAPHASE	53	0.67	2.63	0	0		MORF_FBL	121	0.63	2.91	0	0
LY_AGING_OLD_DN	40	0.66	2.6	0	0		FRASOR_RESPONSE_TO_SERM_OR_FULVESTRANT_DN	41	0.78	2.71	0	0		WOO_LIVER_CANCER_RECURRENCE_UP	78	0.61	2.63	0	0		MITSIADES_RESPONSE_TO_APLIDIN_DN	218	0.57	2.91	0	0
MORF_RRM1	83	0.58	2.6	0	0		AMUNDSON_GAMMA_RADIATION_RESPONSE	33	0.8	2.7	0	0		GNF2_MCM5	38	0.71	2.63	0	0		REACTOME_SYNTHESIS_OF_DNA	83	0.68	2.91	0	0
REACTOME_RNA_POLYMERASE_I_PROMOTER_CLEARANCE	56	0.63	2.59	0	0		REACTOME_G1_S_TRANSITION	92	0.64	2.7	0	0		MITOTIC_CELL_CYCLE	104	0.59	2.62	0	0		ZHANG_BREAST_CANCER_PROGENITORS_UP	279	0.56	2.9	0	0
REACTOME_G2_M_TRANSITION	69	0.61	2.59	0	0		MOLENAAR_TARGETS_OF_CCND1_AND_CDK4_DN	51	0.74	2.69	0	0		KAUFFMANN_MELANOMA_RELAPSE_UP	44	0.68	2.62	0	0		GNF2_DEK	48	0.74	2.9	0	0
MORF_CCNF	59	0.62	2.59	0	0		module_397	106	0.64	2.68	0	0		AMUNDSON_GAMMA_RADIATION_RESPONSE	20	0.78	2.62	0	0		ZHAN_MULTIPLE_MYELOMA_PR_UP	31	0.83	2.9	0	0
REACTOME_MRNA_SPLICING	95	0.58	2.59	0	0		MORF_RAD54L	82	0.67	2.68	0	0		GNF2_RFC3	31	0.74	2.6	0	0		MORF_BUB1	50	0.74	2.89	0	0
HAMAI_APOPTOSIS_VIA_TRAIL_UP	271	0.51	2.58	0	0		GNF2_CENPE	33	0.81	2.67	0	0		TANG_SENESCENCE_TP53_TARGETS_DN	28	0.77	2.59	0	0		CHIANG_LIVER_CANCER_SUBCLASS_UNANNOTATED_DN	136	0.61	2.89	0	0
GNF2_RRM2	33	0.74	2.58	0	0		CELL_CYCLE_GO_0007049	285	0.56	2.67	0	0		module_403	38	0.66	2.59	0	0		REACTOME_S_PHASE	96	0.66	2.89	0	0
TARTE_PLASMA_CELL_VS_PLASMABLAST_DN	276	0.51	2.58	0	0		RUIZ_TNC_TARGETS_DN	128	0.63	2.67	0	0		GNF2_MSH2	20	0.81	2.59	0	0		MORF_RAD21	153	0.61	2.88	0	0
GCM_CSNK2B	71	0.57	2.58	0	0		MORF_BUB3	227	0.58	2.67	0	0		MORI_LARGE_PRE_BII_LYMPHOCYTE_UP	39	0.7	2.59	0	0		MORF_HDAC2	252	0.57	2.88	0	0
Correlation-based GSEA was performed on the basis of the mRNA expression profile data sets from the four discovery cohorts (DISC1-4). The Pearson correlation coefficient between the expression levels of TBC1D31 and those of the other each gene was computed and then ranked according to the coefficients. Then, the rank list was used to identify the significantly enriched gene sets based on Msigdb 4…

## Sheet: S9
Table S9. GSEA based on the dependency score correlation between TBC1D31 and the other genes.
Gene sets	No. of genes	ES	NES	P	FDR	Genes
REACTOME_SIGNALING_BY_RHO_GTPASES	376	0.312	1.624	1.54e-05	0.035	INPP5B, VAV2, ACTR2, CYFIP1, ARHGEF37, ARPC2, MYH11, ACTR3, RHPN2, ARHGEF4, KDM4C, ARAP3, KLC1, SKA1, KIF18A, CENPH, ARHGEF10, TUBB4B, TAX1BP3, PTK2, DYNLL2, ARPC3, DSN1, TIAM1, FGD1, S100A8, ARHGAP35, PPP1CC, KIF2C, PRC1, GRB2, YWHAE, TUBA4B, ARHGAP29, ARHGAP39, SOS2, RHOU, FGD4, PIK3R2, CENPC, TRIO, CFL1, ARHGEF19, DIAPH1, GDI2, ARHGEF7, ARHGEF11, PKN2, FAM13A, MYL12B, SRC, PKN1, VAV1, SRGAP3, …
PID_ERBB1_INTERNALIZATION_PATHWAY	40	0.563	2.052	4.79e-05	0.073	SH3GL2, KRAS, PTK2, CHMP3, GRB2, SPRY2, EGFR, PIK3R2, ARHGEF7, ZFYVE28, SRC, UBE2D3, UBE2D1, SH3KBP1, PIK3CB, DNM1, PIK3CA, AMPH, SOS1
REACTOME_FCGAMMA_RECEPTOR_FCGR_DEPENDENT_PHAGOCYTOSIS	84	0.455	1.921	9.22e-05	0.087	MYO1C, VAV2, ACTR2, CYFIP1, ARPC2, ACTR3, FCGR1A, PTK2, ARPC3, GRB2, PLPP5, HCK, PIK3R2, CFL1, ELMO2, PLCG2, CRK, MYH2, FCGR3A, SRC, VAV1, PRKCE, BRK1, ITPR2, CD247, PIK3CB, ITPR3, RAC1, PIK3CA, ITPR1, ABI2, SYK, PLD2, WAS, ARPC1B, BTK, MYO10, HSP90AA1, AHCYL1, PAK1, LYN, FYN
REACTOME_CELL_DEATH_SIGNALLING_VIA_NRAGE_NRIF_AND_NADE	75	0.468	1.943	0.00015	0.095	APH1A, VAV2, ARHGEF37, ARHGEF4, ARHGEF10, TIAM1, FGD1, YWHAE, PSEN2, SOS2, FGD4, TRIO, ARHGEF19, ARHGEF7, ARHGEF11, RPS27A, VAV1, ARHGEF12, RAC1, ECT2, ARHGEF26, OBSCN, NGFR, PSENEN, SOS1, ARHGEF33, SQSTM1, BEX3, NCSTN, ARHGEF39
PECE_MAMMARY_STEM_CELL_DN	126	0.383	1.736	0.00017	0.095	RUSC1, SLC30A7, ATRX, TM9SF2, SLC7A6, ZBTB1, SEC63, GNG2, CALD1, NBPF14, ACER3, NPEPPS, LUM, TNRC6A, GPRASP1, VCAN, BTBD19, FGFR1OP2, PCM1, CTSO, TRIO, GDI2, IDI1, TICAM2, PDIA3, SQLE, GLUD1, SPON1, NKTR, PLBD1, DNM1, BGN, NEMF, CCNL1, RAB2B, EMP1, IGDCC4
REACTOME_NRAGE_SIGNALS_DEATH_THROUGH_JNK	58	0.468	1.844	0.00024	0.095	VAV2, ARHGEF37, ARHGEF4, ARHGEF10, TIAM1, FGD1, SOS2, FGD4, TRIO, ARHGEF19, ARHGEF7, ARHGEF11, VAV1, ARHGEF12, RAC1, ECT2, ARHGEF26, OBSCN, NGFR, SOS1, ARHGEF33
REACTOME_G_ALPHA_12_13_SIGNALLING_EVENTS	77	0.455	1.897	0.00024	0.095	VAV2, ARHGEF37, GNB3, ARHGEF4, GNG2, ARHGEF10, TIAM1, FGD1, SOS2, FGD4, TRIO, ARHGEF19, ARHGEF7, ARHGEF11, VAV1, GNB1, ARHGEF12, ECT2, ARHGEF26, OBSCN, GNG4, SOS1, ARHGEF33, RHOB, GNB2, ADRA1D, BTK, ARHGEF39
KIM_MYCL1_AMPLIFICATION_TARGETS_DN	17	0.697	2.054	0.00027	0.095	ANLN, CMTM6, RHPN2
REACTOME_THE_CITRIC_ACID_TCA_CYCLE_AND_RESPIRATORY_ELECTRON_TRANSPORT	144	-0.352	-1.658	0.00027	0.095	NDUFB3, SUCLA2, COX6B1, COQ10A, NDUFAB1, COX7B, UQCRC1, NDUFV3, NDUFB6, LDHAL6A, NDUFA12, PDK3, TACO1, LRPPRC, D2HGDH, NDUFC1, NDUFS8, COX7C, SDHC, PDP2, NDUFA7, NDUFS1, NDUFB9, NDUFA2, PDHB, LDHB, SLC16A8, SLC25A27, NDUFB11, ME2, IDH3B, DLD, PPARD, COX8A, PDHX, GLO1, SDHD, NDUFB2, SLC25A14, NDUFS3, COX14, NDUFA13, TIMMDC1, NDUFAF3, NDUFA8, COX18
REACTOME_TP53_REGULATES_TRANSCRIPTION_OF_GENES_INVOLVED_IN_G1_CELL_CYCLE_ARREST	14	-0.725	-2.081	0.00019	0.095	CCNA2, TP53, E2F8, CCNE2, CDK2, E2F7, ZNF385A
REACTOME_ABORTIVE_ELONGATION_OF_HIV_1_TRANSCRIPT_IN_THE_ABSENCE_OF_TAT	23	-0.631	-2.047	0.00015	0.095	POLR2L, POLR2B, NELFCD, GTF2F2, GTF2F1, NCBP2, NCBP1, POLR2I, CTDP1, POLR2G, POLR2J, POLR2C, POLR2A, POLR2F, POLR2K
MEISSNER_BRAIN_HCP_WITH_H3K27ME3	248	-0.316	-1.611	9.59e-05	0.087	DLK1, ZNRF4, IRF6, NEUROG3, GRIN3B, ALX3, WDR86, NKX2-1, GLP1R, IRX6, PRSS50, HOXB7, KCNE5, GJA3, HOXD11, HOXC12, CRB3, HES3, TRPV4, LGR6, DMBX1, KRT19, DMRTA1, FOXL1, IKZF3, HOXC5, NKX2-5, PRR5, INSM2, HOXB4, DHH, MARCKSL1, RHCG, EPCAM, HOXB6, HOXD8, HOXD12, OLIG3, HMX1, SCARF2, PITX2, LBX1, FOXD2, LMX1B, NEUROG1, MAFA, FGF17, ALX1, PITX1, MYOD1, FGF3, BCL3, GATA5, LHX3, CLDN4, HOXD13, NPY, IRX4…
REACTOME_MITOCHONDRIAL_TRANSLATION	82	-0.606	-2.605	1e-10	4.54e-07	MRPS31, MRPL15, MRPL13, MRPL32, MRPL22, DAP3, MRPS12, MRPL20, MRPL58, MRPL21, MRPL11, CHCHD1, MRPL4, MRPS27, MRPS5, MRPS18C, MRPL16, MRPL40, MRPL51, MRPS10, MRPS24, MRPS18A, MRPS34, MRPL36, MRPL10, MRPL28, MRPS15, MRPS2, MRPS23, MRPS6, MRPL52
Correlation-based GSEA was performed on the basis of the genetic dependency scores. A total of 17,309 gene dependencies were ranked by correlation (Spearman correlation coefficient) with TBC1D31 dependence across 712 cancer lines, as measured by Project Achilles (DEMETER2 Data v6 gene scores). Then, the rank list was used to identify the significantly enriched gene sets based on Msigdb 6.0 C2 cla…

## Sheet: S10
Table S10. Primers, shRNAs and siRNAs in this study.
Names	Sequences (5’→3’)	Usage
Primers for determination of copy number of genes within 8q24.13 amplification locus by qPCR assays
ATAD2_F	TCTCTTCTCTTGTTCTGTCTTC	ATAD2 genomic copy number quantification
ATAD2_R	GATTGTTGATTTCAGTTACTTTCC
C8orf76_F	GCTGAGGTGAGTGTATCC	C8orf76 genomic copy number quantification
C8orf76_R	CTTGGTGATTGCTGAGTG
NDUFB9_F	ATCCACAGCCATACATCTT	NDUFB9 genomic copy number quantification
NDUFB9_R	CAGTCATCATAATTCTCACCTAC
SATB1_F	TGGCTCAGACACACATCC	Internal control gene SATB1 genomic copy number quantification
SATB1_R	AATACAGTTGGCTATCTCTACACT
ANO3_F	GCAGTGTGTTCCAGATGTTAC	Internal control gene ANO3 genomic copy number quantification
ANO3_R	TGGTGTCCTCCTTGTTCAAT
LTBP1_F	AGAATGAAAGAGAGGAGAGTG	Internal control gene LTBP1 genomic copy number quantification
LTBP1_R	GCTAAACAGTAAATGAAAGAACC
Primers for quantification of TBC1D31 or EGFR mRNAs by qRT-PCR assays
TBC1D31_F	TTTGGCGCTCTCTGCTACAA	TBC1D31 mRNA quantification
TBC1D31_R	CAGACCAGTGAGCTAATGCAGA
EGFR_F	CCACCAAATTAGCCTGGACA	EGFR mRNA quantification
EGFR_R	CGCGACCCTTAGGTATTCTG
ACTB_F	AGAGCCTCGCCTTTGCCGAT	Internal control gene ACTB mRNA quantification
ACTB_R	CCATCACGCCCTGGTGCCT
GAPDH_F	GGTGGTCTCCTCTGACTTCAACA	Internal control gene GAPDH mRNA quantification
GAPDH_R	GTTGCTGTAGCCAAATTCGTTGT
shRNAs for high-content screening
TBC1D31 shRNA-1	CAAGAGATAAATGCGGCTGTA
TBC1D31 shRNA-2	GCTATGGTGAATATCCAACAA
TBC1D31 shRNA-3	GCGTTTAGTACCCTCATAGAT
TBC1D31 shRNA-4	GCAGACTTGTAAACTTCTCTT
C8orf76 shRNA-1	ACCTTGCCTGAGAGCTCTTTA
C8orf76 shRNA-2	GTGGAAGCGAATAGCAGTAAT
C8orf76 shRNA-3	ATGAGAAAGCTCTGACAAATA
C8orf76 shRNA-4	CTACCTCCAGCTTGCTATTTG
ZHX1 shRNA-1	GCCTGACGAAAGGAGAGATTA
ZHX1 shRNA-2	CCTCAGACCATAACTGTTATT
ZHX1 shRNA-3	CGCCAATTCAAGTAGTATGAA
ZHX1 shRNA-4	CCAGTGATGAAACCACGGAAT
ATAD2 shRNA-1	GGGTCATCAGTTAAGGAAG
ATAD2 shRNA-2	GCAAGACCAAGATACCGAT
ATAD2 shRNA-3	CAGCGAATGAGAGAACTTG
ATAD2 shRNA-4	CGGATAAAGAAGAACGGACAA
WDYHV1 shRNA-1	TAGGAGGAAATTTAGAGTGAT
WDYHV1 shRNA-2	CGTTACAACACGAGGACTTAA
WDYHV1 shRNA-3	GAAGATGCCTTTAAGTCTGAT
WDYHV1 shRNA-4	CTCGATACTGTCTTGCCATTT
FBXO32 shRNA-1	CACCTTCACTGACCTGCCTTT
FBXO32 shRNA-2	CTGCCATTCTGGATTCCAGAA
FBXO32 shRNA-3	CCAAGGAAAGAGCAGTATGGA
FBXO32 shRNA-4	GTCCGATGTTACCCAAGGAAA
FAM91A1 shRNA-1	GCTCAGATGTAAATGGGAGTA
FAM91A1 shRNA-2	CCACTCTTACTGCCTTCTTAA
FAM91A1 shRNA-3	GAGATTGACTTATCCCTGGTT
FAM91A1 shRNA-4	GCCTTCTTAATGATGGGAAAT
TMEM65 shRNA-1	GCCTGTCAATTCCTGATCTCA
TMEM65 shRNA-2	CCAGGACAGCTGAGATATGTA
TMEM65 shRNA-3	GTATTCATCCACAATGCGATA
TMEM65 shRNA-4	TCCAGGTTAGGCCTGTCAATT
TRMT12 shRNA-1	GAAACCATGGAAGACACAAAT
TRMT12 shRNA-2	GAGATCAATGGAGTAGCAGAT
TRMT12 shRNA-3	GCCCATTGAAATGAGGCTCAT
TRMT12 shRNA-4	CGTGACTATTAAGCAACTATA
TATDN1 shRNA-1	GACAGAAATGAACCCTGCCAT
TATDN1 shRNA-2	GCAATAGGAGAATGCGGACTT
TATDN1 shRNA-3	CAGTTGGATGTCATCCTACAA
TATDN1 shRNA-4	GCTGTCGAGATTGGTGTTAAA
NDUFB9 shRNA-1	CCCGGTTTGAAGAACATAAGA
NDUFB9 shRNA-2	GAAGGCAATGTATCCTGATTA
NDUFB9 shRNA-3	CCTGCCCGAAAGGAAGGTGAT
NDUFB9 shRNA-4	CCTCCTATGAGAGATACGATT
ZNF572 shRNA-1	CTTTGTAGACAGACCCTATAA
ZNF572 shRNA-2	CACAGCTATGTCCTAATAGAA
ZNF572 shRNA-3	CCTTTGTAGACAGACCCTATA
ZNF572 shRNA-4	GTTCTGAATATGAGGAAAGTT
Positive control (NOB1) shRNA	AGGAGGAGGAGGAGGAAGAAA
Negative control shRNA	TTCTCCGAACGTGTCACGT
siRNAs or shRNAs for functional assays
Rab22A siRNA-1	TTTCGTGCCTTAGCACCAA
Rab22A siRNA-2	CAGCTATAATCGTTTATGA
EGFR siRNA-1	GCCAAGCCAAATGGCATCTTT
EGFR siRNA-2	GCTGAGAATGTGGAATACCTA
Control siRNA	GTGCGAGGGGGTTGTAATCTT
TBC1D31 shRNA-1	GCTGAATATTCGCCAGTCT
TBC1D31 shRNA-2	GACGGTACATTGCATCTAT
Control shRNA	GTGCGAGGGGGTTGTAATC
F, forward primer; R, reverse primer; qPCR, quantitative PCR ; qRT-PCR, quantitative reverse transcription PCR.
